# Supplementary material for: Genome dynamics and evolution in yeasts: A long-term yeast-bacteria competition experiment
Source: PLoS One. 2018 Apr 6;13(4):e0194911. doi: 10.1371/journal.pone.0194911 (PMC5889060; doi:10.1371/journal.pone.0194911)
Supplement: S1 File — The file contains average OD600nm readings of strains phenotyped using the Bioscreen C system. D. anomala (Y863), B. custercianus (Y893), D. bruxellensis (Y879), T. pretoriensis (Y1055), K. nonfermentans (Y1057), and L. thermotolerans (Y688) data is shown. Data compilation for 2-hour intervals was extracted and used to calculate the growth rates in Fig 6. Yellow highlighted data points represent exact points used to calculate the growth rates. Strains passaged for a different number of times are show. For example, Y863_10 means a resultant strain originating from passaging the ancestral strain, Y863, for 10 times was analysed. (XLSX) [file pone.0194911.s001.xlsx]

## Sheet: Contents
		Average OD 600nm readings of strains phenotyped using Bioscreen C
		Sheet 1	Contents
		Sheet 2	Y863
		Sheet 3	Y893
		Sheet 4	Y879
		Sheet 5	Y1055
		Sheet 6	Y1057
		Sheet 7	Y688	Note that analysis for this strain is described elsewhere
		KEY:
			Y863_10 Means the strain has been passage for 10 times from its ancestral strain Y863.
			Yellow highlighted points represent exact points used to calculate the growth rates shown in Figure 6

## Sheet: 863
		Average OD600nm values compiled from triplicates of Bioscreen C results for each strain
Time	Time (hrs)	Ancestor_Y863	Y863_10	Y863_20	Y863_30	Y863_40	Y863_50	Y863_60	Y863_70	Y863_80	Y863_90
00:00:57	0	0.286	0.242	0.317	0.382	0.361	0.367	0.342	0.407	0.407	0.374
00:20:06	0.333333	0.222	0.222	0.225	0.245	0.242	0.272	0.246	0.329	0.338	0.264
00:40:06	0.666667	0.238	0.268	0.268	0.263	0.26	0.319	0.286	0.368	0.353	0.347
01:00:06	1	0.273	0.283	0.294	0.321	0.296	0.377	0.353	0.39	0.383	0.394
01:20:06	1.33333	0.268	0.272	0.338	0.33	0.322	0.384	0.367	0.383	0.372	0.378
01:40:06	1.66667	0.292	0.289	0.38	0.4	0.435	0.425	0.422	0.425	0.419	0.412
02:00:06	2	0.281	0.289	0.371	0.389	0.419	0.41	0.406	0.415	0.408	0.395
02:20:06	2.33333	0.295	0.3	0.382	0.396	0.431	0.425	0.423	0.425	0.418	0.411
02:40:06	2.66667	0.295	0.308	0.385	0.403	0.43	0.423	0.42	0.431	0.427	0.412
03:00:06	3	0.289	0.297	0.378	0.391	0.416	0.42	0.415	0.426	0.424	0.402
03:20:06	3.33333	0.299	0.301	0.394	0.407	0.431	0.436	0.428	0.435	0.431	0.415
03:40:06	3.66667	0.3	0.321	0.397	0.416	0.438	0.434	0.427	0.441	0.44	0.421
04:00:06	4	0.302	0.316	0.401	0.422	0.44	0.439	0.43	0.448	0.451	0.425
04:20:06	4.33333	0.312	0.326	0.418	0.439	0.46	0.458	0.446	0.471	0.475	0.439
04:40:06	4.66667	0.3	0.313	0.395	0.407	0.421	0.436	0.423	0.455	0.454	0.416
05:00:06	5	0.31	0.323	0.414	0.432	0.447	0.454	0.437	0.464	0.464	0.436
05:20:06	5.33333	0.311	0.334	0.414	0.431	0.435	0.453	0.437	0.464	0.465	0.437
05:40:06	5.66667	0.308	0.329	0.414	0.429	0.418	0.451	0.433	0.462	0.458	0.434
06:00:06	6	0.317	0.338	0.432	0.448	0.43	0.471	0.448	0.47	0.468	0.451
06:20:06	6.33333	0.33	0.348	0.451	0.473	0.479	0.486	0.462	0.488	0.491	0.463
06:40:06	6.66667	0.332	0.358	0.453	0.474	0.478	0.491	0.465	0.491	0.494	0.469
07:00:06	7	0.338	0.364	0.459	0.481	0.485	0.496	0.466	0.501	0.509	0.472
07:20:06	7.33333	0.347	0.374	0.473	0.492	0.493	0.506	0.476	0.514	0.528	0.482
07:40:06	7.66667	0.345	0.371	0.474	0.496	0.487	0.506	0.474	0.51	0.526	0.482
08:00:06	8	0.348	0.374	0.476	0.492	0.478	0.509	0.473	0.508	0.524	0.483
08:20:06	8.33333	0.358	0.404	0.494	0.516	0.502	0.519	0.485	0.526	0.55	0.5
08:40:06	8.66667	0.354	0.393	0.493	0.515	0.485	0.522	0.481	0.515	0.548	0.501
09:00:06	9	0.37	0.411	0.513	0.537	0.515	0.537	0.496	0.539	0.567	0.516
09:20:06	9.33333	0.374	0.419	0.517	0.541	0.514	0.538	0.496	0.541	0.571	0.523
09:40:06	9.66667	0.374	0.425	0.524	0.544	0.512	0.539	0.491	0.54	0.57	0.524
10:00:06	10	0.386	0.434	0.539	0.546	0.526	0.553	0.504	0.554	0.59	0.538
10:20:06	10.3333	0.393	0.441	0.546	0.567	0.523	0.559	0.503	0.553	0.59	0.547
10:40:06	10.6667	0.405	0.459	0.563	0.589	0.543	0.573	0.521	0.577	0.615	0.564
11:00:06	11	0.404	0.464	0.568	0.577	0.515	0.574	0.516	0.573	0.617	0.569
11:20:06	11.3333	0.429	0.491	0.596	0.623	0.574	0.607	0.546	0.608	0.647	0.592
11:40:06	11.6667	0.422	0.47	0.589	0.61	0.545	0.606	0.542	0.602	0.641	0.598
12:00:06	12	0.448	0.515	0.624	0.653	0.587	0.626	0.56	0.626	0.671	0.62
12:20:06	12.3333	0.454	0.524	0.638	0.668	0.594	0.638	0.568	0.638	0.686	0.636
12:40:06	12.6667	0.466	0.543	0.654	0.67	0.588	0.65	0.576	0.648	0.696	0.649
13:00:06	13	0.496	0.579	0.684	0.715	0.629	0.679	0.603	0.678	0.725	0.674
13:20:06	13.3333	0.5	0.579	0.692	0.72	0.626	0.682	0.599	0.674	0.73	0.683
13:40:06	13.6667	0.524	0.599	0.719	0.752	0.654	0.711	0.624	0.7	0.756	0.707
14:00:06	14	0.54	0.616	0.723	0.771	0.667	0.725	0.635	0.713	0.77	0.723
14:20:06	14.3333	0.554	0.635	0.757	0.791	0.681	0.743	0.649	0.73	0.792	0.746
14:40:06	14.6667	0.582	0.66	0.782	0.815	0.698	0.766	0.667	0.751	0.813	0.768
15:00:06	15	0.596	0.677	0.799	0.831	0.707	0.78	0.675	0.76	0.825	0.782
15:20:06	15.3333	0.623	0.71	0.831	0.869	0.735	0.81	0.703	0.793	0.858	0.815
15:40:06	15.6667	0.635	0.723	0.849	0.887	0.747	0.825	0.713	0.806	0.873	0.831
16:00:06	16	0.666	0.756	0.881	0.92	0.775	0.856	0.74	0.834	0.903	0.862
16:20:06	16.3333	0.681	0.777	0.899	0.937	0.785	0.87	0.747	0.844	0.916	0.878
16:40:06	16.6667	0.71	0.81	0.929	0.966	0.809	0.897	0.772	0.871	0.943	0.907
17:00:06	17	0.719	0.825	0.946	0.984	0.792	0.91	0.781	0.878	0.955	0.923
17:20:06	17.3333	0.747	0.857	0.975	1.014	0.843	0.938	0.806	0.909	0.986	0.951
17:40:06	17.6667	0.774	0.887	1.002	1.043	0.864	0.962	0.827	0.933	1.009	0.975
18:00:06	18	0.793	0.907	1.026	1.065	0.876	0.991	0.848	0.956	1.033	1.004
18:20:06	18.3333	0.825	0.943	1.06	1.101	0.911	1.017	0.873	0.981	1.062	1.031
18:40:06	18.6667	0.859	0.972	1.094	1.133	0.941	1.05	0.9	1.012	1.094	1.063
19:00:06	19	0.882	0.999	1.122	1.16	0.965	1.075	0.921	1.035	1.117	1.085
19:20:06	19.3333	0.907	1.032	1.149	1.187	0.987	1.098	0.943	1.058	1.142	1.112
19:40:06	19.6667	0.937	1.061	1.182	1.219	1.017	1.128	0.973	1.091	1.173	1.143
20:00:06	20	0.965	1.097	1.215	1.251	1.045	1.157	1	1.119	1.202	1.17
20:20:06	20.3333	0.984	1.118	1.235	1.27	1.061	1.174	1.012	1.136	1.222	1.187
20:40:06	20.6667	1.014	1.147	1.269	1.303	1.095	1.207	1.043	1.169	1.254	1.218
21:00:06	21	1.05	1.184	1.304	1.336	1.125	1.238	1.075	1.201	1.288	1.251
21:20:06	21.3333	1.068	1.209	1.325	1.357	1.142	1.255	1.092	1.22	1.308	1.268
21:40:06	21.6667	1.105	1.237	1.359	1.391	1.178	1.289	1.125	1.252	1.338	1.298
22:00:06	22	1.135	1.263	1.386	1.413	1.2	1.31	1.147	1.278	1.363	1.322
22:20:06	22.3333	1.156	1.292	1.411	1.438	1.209	1.314	1.169	1.301	1.386	1.345
22:40:06	22.6667	1.196	1.326	1.443	1.469	1.255	1.364	1.202	1.334	1.417	1.374
23:00:06	23	1.226	1.356	1.476	1.501	1.288	1.395	1.234	1.367	1.447	1.404
23:20:06	23.3333	1.257	1.386	1.501	1.526	1.317	1.425	1.264	1.398	1.476	1.433
23:40:06	23.6667	1.282	1.41	1.527	1.55	1.339	1.447	1.288	1.422	1.503	1.456
24:00:06	24	1.309	1.436	1.55	1.571	1.358	1.468	1.311	1.447	1.526	1.476
24:20:06	24.3333	1.342	1.464	1.577	1.598	1.394	1.497	1.34	1.474	1.551	1.505
24:40:06	24.6667	1.371	1.489	1.601	1.62	1.419	1.521	1.37	1.501	1.575	1.529
25:00:06	25	1.397	1.512	1.623	1.64	1.441	1.542	1.393	1.527	1.599	1.55
25:20:06	25.3333	1.422	1.536	1.645	1.66	1.465	1.565	1.423	1.55	1.619	1.572
25:40:06	25.6667	1.449	1.562	1.667	1.681	1.49	1.588	1.447	1.575	1.644	1.595
26:00:06	26	1.478	1.586	1.691	1.707	1.522	1.615	1.477	1.6	1.669	1.624
26:20:06	26.3333	1.5	1.608	1.714	1.726	1.546	1.636	1.503	1.624	1.689	1.646
26:40:06	26.6667	1.524	1.629	1.734	1.745	1.571	1.657	1.527	1.645	1.71	1.666
27:00:06	27	1.544	1.647	1.751	1.761	1.588	1.673	1.549	1.664	1.727	1.682
27:20:06	27.3333	1.564	1.667	1.772	1.781	1.61	1.694	1.572	1.688	1.748	1.704
27:40:06	27.6667	1.589	1.683	1.79	1.792	1.63	1.714	1.595	1.705	1.766	1.723
28:00:06	28	1.612	1.706	1.809	1.818	1.653	1.733	1.615	1.727	1.783	1.745
28:20:06	28.3333	1.637	1.73	1.827	1.835	1.673	1.753	1.637	1.746	1.801	1.766
28:40:06	28.6667	1.654	1.735	1.834	1.841	1.693	1.771	1.659	1.769	1.821	1.785
29:00:06	29	1.67	1.759	1.844	1.846	1.713	1.788	1.678	1.785	1.835	1.803
29:20:06	29.3333	1.699	1.78	1.852	1.863	1.731	1.806	1.698	1.804	1.837	1.813
29:40:06	29.6667	1.711	1.797	1.854	1.864	1.751	1.821	1.719	1.821	1.839	1.816
30:00:06	30	1.726	1.804	1.845	1.851	1.766	1.84	1.738	1.838	1.842	1.817
30:20:06	30.3333	1.749	1.805	1.843	1.859	1.774	1.85	1.754	1.848	1.84	1.818
30:40:06	30.6667	1.753	1.814	1.854	1.866	1.786	1.855	1.77	1.851	1.843	1.817
31:00:06	31	1.777	1.83	1.863	1.871	1.822	1.871	1.792	1.854	1.846	1.825
31:20:06	31.3333	1.778	1.823	1.862	1.869	1.829	1.869	1.809	1.854	1.849	1.826
31:40:06	31.6667	1.782	1.822	1.864	1.877	1.841	1.863	1.826	1.852	1.853	1.823
32:00:06	32	1.785	1.825	1.867	1.875	1.844	1.866	1.843	1.855	1.856	1.834
32:20:06	32.3333	1.782	1.832	1.882	1.888	1.84	1.855	1.854	1.852	1.852	1.829
32:40:06	32.6667	1.78	1.832	1.884	1.892	1.838	1.85	1.867	1.85	1.855	1.831
33:00:06	33	1.793	1.831	1.881	1.889	1.845	1.861	1.875	1.854	1.867	1.846
33:20:06	33.3333	1.803	1.839	1.882	1.89	1.855	1.87	1.881	1.858	1.871	1.853
33:40:06	33.6667	1.816	1.85	1.893	1.903	1.874	1.884	1.882	1.863	1.877	1.857
34:00:06	34	1.819	1.851	1.89	1.894	1.863	1.877	1.877	1.859	1.873	1.855
34:20:06	34.3333	1.826	1.852	1.9	1.906	1.878	1.886	1.878	1.863	1.879	1.861
34:40:06	34.6667	1.832	1.854	1.895	1.893	1.872	1.883	1.879	1.861	1.882	1.865
35:00:06	35	1.842	1.849	1.901	1.909	1.879	1.883	1.881	1.867	1.888	1.862
35:20:06	35.3333	1.847	1.865	1.91	1.919	1.89	1.896	1.885	1.879	1.901	1.875
35:40:06	35.6667	1.848	1.853	1.906	1.914	1.883	1.882	1.875	1.87	1.89	1.869
36:00:06	36	1.854	1.871	1.915	1.923	1.898	1.899	1.884	1.878	1.9	1.88
36:20:06	36.3333	1.857	1.873	1.917	1.923	1.899	1.898	1.881	1.88	1.899	1.882
36:40:06	36.6667	1.859	1.872	1.916	1.925	1.9	1.899	1.883	1.877	1.897	1.884
37:00:06	37	1.863	1.876	1.918	1.928	1.907	1.904	1.886	1.889	1.899	1.89
37:20:06	37.3333	1.868	1.879	1.918	1.924	1.905	1.899	1.884	1.888	1.895	1.89
37:40:06	37.6667	1.871	1.879	1.923	1.93	1.91	1.904	1.889	1.89	1.898	1.895
38:00:06	38	1.873	1.882	1.918	1.925	1.91	1.901	1.886	1.888	1.893	1.891
38:20:06	38.3333	1.874	1.878	1.915	1.924	1.91	1.898	1.888	1.882	1.895	1.897
38:40:06	38.6667	1.875	1.881	1.92	1.932	1.911	1.902	1.889	1.884	1.894	1.898
39:00:06	39	1.873	1.878	1.917	1.93	1.915	1.897	1.885	1.876	1.889	1.893
39:20:06	39.3333	1.871	1.887	1.941	1.956	1.939	1.913	1.891	1.874	1.89	1.893
39:40:06	39.6667	1.879	1.88	1.925	1.937	1.923	1.906	1.893	1.874	1.898	1.905
40:00:06	40	1.877	1.886	1.94	1.951	1.939	1.909	1.888	1.864	1.899	1.89
40:20:06	40.3333	1.879	1.881	1.927	1.936	1.919	1.901	1.884	1.865	1.91	1.9
40:40:06	40.6667	1.882	1.884	1.922	1.93	1.917	1.9	1.887	1.865	1.911	1.903
41:00:06	41	1.881	1.886	1.924	1.938	1.922	1.899	1.889	1.864	1.908	1.903
41:20:06	41.3333	1.881	1.881	1.926	1.938	1.923	1.894	1.888	1.864	1.91	1.907
41:40:06	41.6667	1.885	1.88	1.928	1.941	1.929	1.893	1.887	1.859	1.912	1.906
42:00:06	42	1.885	1.884	1.931	1.943	1.928	1.896	1.885	1.859	1.913	1.908
42:20:06	42.3333	1.89	1.89	1.933	1.943	1.93	1.904	1.891	1.864	1.921	1.911
42:40:06	42.6667	1.889	1.894	1.934	1.943	1.931	1.899	1.888	1.864	1.917	1.909
43:00:06	43	1.887	1.894	1.932	1.942	1.93	1.896	1.9	1.891	1.917	1.91
43:20:06	43.3333	1.889	1.884	1.934	1.944	1.936	1.901	1.893	1.874	1.901	1.901
43:40:06	43.6667	1.891	1.895	1.935	1.945	1.936	1.901	1.905	1.892	1.915	1.914
44:00:06	44	1.892	1.894	1.937	1.946	1.935	1.902	1.905	1.891	1.915	1.914
44:20:06	44.3333	1.896	1.898	1.937	1.946	1.936	1.908	1.902	1.891	1.914	1.915
44:40:06	44.6667	1.893	1.899	1.931	1.937	1.926	1.903	1.897	1.885	1.909	1.908
45:00:06	45	1.892	1.894	1.939	1.945	1.933	1.913	1.898	1.886	1.912	1.916
45:20:06	45.3333	1.894	1.889	1.944	1.961	1.95	1.911	1.899	1.882	1.907	1.91
45:40:06	45.6667	1.896	1.9	1.939	1.946	1.935	1.908	1.897	1.881	1.91	1.92
46:00:06	46	1.896	1.898	1.94	1.951	1.937	1.908	1.906	1.878	1.907	1.919
46:20:06	46.3333	1.894	1.899	1.937	1.949	1.938	1.9	1.893	1.876	1.903	1.914
46:40:05	46.6667	1.896	1.894	1.937	1.952	1.941	1.89	1.894	1.874	1.905	1.919
47:00:06	47	1.896	1.891	1.951	1.966	1.951	1.9	1.889	1.872	1.909	1.915
47:20:06	47.3333	1.899	1.9	1.943	1.954	1.944	1.903	1.892	1.874	1.917	1.923
47:40:06	47.6667	1.896	1.898	1.939	1.947	1.935	1.897	1.889	1.869	1.907	1.918
48:00:06	48	1.9	1.902	1.947	1.956	1.947	1.902	1.897	1.876	1.918	1.922
48:20:06	48.3333	1.899	1.894	1.943	1.945	1.938	1.898	1.898	1.872	1.919	1.918
48:40:06	48.6667	1.899	1.898	1.945	1.948	1.941	1.899	1.898	1.88	1.917	1.918
49:00:06	49	1.899	1.903	1.945	1.954	1.948	1.898	1.905	1.887	1.915	1.918
49:20:06	49.3333	1.904	1.905	1.95	1.958	1.949	1.9	1.908	1.889	1.919	1.92
49:40:06	49.6667	1.899	1.895	1.948	1.955	1.944	1.89	1.897	1.88	1.905	1.916
50:00:06	50	1.9	1.9	1.945	1.955	1.943	1.889	1.897	1.878	1.908	1.918
50:20:06	50.3333	1.9	1.895	1.946	1.952	1.943	1.891	1.898	1.879	1.915	1.921
50:40:06	50.6667	1.902	1.9	1.963	1.97	1.957	1.897	1.895	1.875	1.915	1.922
51:00:06	51	1.902	1.897	1.957	1.965	1.952	1.896	1.895	1.875	1.915	1.922
51:20:06	51.3333	1.906	1.905	1.95	1.96	1.953	1.896	1.9	1.88	1.919	1.926
51:40:06	51.6667	1.902	1.894	1.954	1.961	1.953	1.89	1.894	1.875	1.913	1.918
52:00:06	52	1.905	1.902	1.949	1.96	1.952	1.892	1.897	1.875	1.916	1.925
52:20:06	52.3333	1.905	1.902	1.953	1.964	1.956	1.899	1.898	1.875	1.918	1.928
52:40:06	52.6667	1.904	1.91	1.95	1.958	1.952	1.894	1.895	1.872	1.921	1.926
53:00:06	53	1.898	1.897	1.956	1.967	1.96	1.906	1.899	1.874	1.916	1.921
53:20:06	53.3333	1.905	1.899	1.965	1.976	1.97	1.908	1.898	1.867	1.914	1.921
53:40:06	53.6667	1.906	1.905	1.951	1.969	1.958	1.892	1.895	1.87	1.918	1.927
54:00:06	54	1.909	1.905	1.953	1.96	1.954	1.891	1.894	1.896	1.927	1.93
54:20:06	54.3333	1.906	1.905	1.95	1.958	1.948	1.885	1.888	1.891	1.923	1.925
54:40:06	54.6667	1.905	1.9	1.953	1.965	1.96	1.891	1.912	1.885	1.921	1.921
55:00:06	55	1.908	1.906	1.955	1.966	1.957	1.889	1.906	1.888	1.926	1.932
55:20:06	55.3333	1.908	1.904	1.951	1.96	1.954	1.888	1.904	1.888	1.924	1.931
55:40:06	55.6667	1.908	1.907	1.957	1.966	1.959	1.89	1.905	1.889	1.929	1.935
56:00:06	56	1.912	1.909	1.957	1.969	1.96	1.893	1.91	1.891	1.927	1.935
56:20:06	56.3333	1.907	1.905	1.943	1.951	1.942	1.882	1.9	1.884	1.919	1.93
56:40:06	56.6667	1.911	1.906	1.956	1.967	1.958	1.891	1.911	1.889	1.925	1.933
57:00:06	57	1.908	1.903	1.963	1.967	1.964	1.89	1.902	1.879	1.915	1.923
57:20:06	57.3333	1.91	1.907	1.957	1.966	1.958	1.888	1.907	1.898	1.927	1.935
57:40:06	57.6667	1.909	1.9	1.959	1.967	1.962	1.892	1.904	1.887	1.922	1.926
58:00:06	58	1.906	1.905	1.977	1.986	1.976	1.92	1.91	1.892	1.923	1.93
58:20:06	58.3333	1.911	1.911	1.955	1.961	1.955	1.886	1.901	1.887	1.923	1.932
58:40:06	58.6667	1.911	1.906	1.954	1.964	1.957	1.886	1.9	1.89	1.928	1.936
59:00:06	59	1.909	1.907	1.955	1.958	1.95	1.883	1.898	1.885	1.926	1.934
59:20:06	59.3333	1.91	1.91	1.957	1.966	1.961	1.885	1.909	1.889	1.926	1.938
59:40:06	59.6667	1.91	1.904	1.944	1.953	1.947	1.88	1.904	1.883	1.923	1.933
60:00:06	60	1.91	1.908	1.958	1.966	1.962	1.886	1.906	1.886	1.927	1.936
60:20:06	60.3333	1.912	1.908	1.955	1.965	1.956	1.882	1.904	1.887	1.926	1.936
60:40:06	60.6667	1.911	1.905	1.954	1.962	1.956	1.882	1.904	1.884	1.921	1.934
61:00:06	61	1.911	1.905	1.953	1.96	1.953	1.88	1.901	1.878	1.917	1.928
61:20:06	61.3333	1.912	1.903	1.954	1.965	1.956	1.881	1.899	1.864	1.918	1.935
61:40:06	61.6667	1.914	1.906	1.958	1.965	1.96	1.886	1.902	1.884	1.922	1.936
62:00:06	62	1.912	1.9	1.959	1.968	1.959	1.891	1.903	1.876	1.916	1.927
62:20:06	62.3333	1.913	1.902	1.977	1.985	1.979	1.9	1.908	1.881	1.918	1.93
62:40:06	62.6667	1.912	1.909	1.958	1.97	1.961	1.884	1.895	1.875	1.914	1.932
63:00:06	63	1.915	1.911	1.956	1.965	1.957	1.879	1.896	1.878	1.917	1.938
63:20:06	63.3333	1.912	1.905	1.948	1.954	1.951	1.879	1.892	1.875	1.912	1.934
63:40:06	63.6667	1.913	1.904	1.953	1.961	1.952	1.877	1.891	1.875	1.912	1.934
64:00:06	64	1.913	1.904	1.955	1.969	1.961	1.877	1.892	1.873	1.923	1.933
64:20:06	64.3333	1.913	1.908	1.959	1.965	1.958	1.877	1.895	1.874	1.926	1.936
64:40:06	64.6667	1.914	1.9	1.957	1.968	1.963	1.891	1.904	1.868	1.916	1.93
65:00:06	65	1.911	1.903	1.979	1.986	1.978	1.903	1.909	1.874	1.925	1.934
65:20:06	65.3333	1.914	1.904	1.967	1.97	1.965	1.876	1.896	1.869	1.921	1.934
65:40:06	65.6667	1.912	1.906	1.977	1.989	1.979	1.881	1.897	1.864	1.911	1.926
66:00:06	66	1.915	1.898	1.976	1.984	1.979	1.903	1.9	1.872	1.917	1.936
66:20:06	66.3333	1.912	1.903	1.972	1.981	1.973	1.902	1.899	1.871	1.919	1.932
66:40:06	66.6667	1.915	1.907	1.963	1.972	1.96	1.88	1.894	1.863	1.912	1.93
67:00:06	67	1.915	1.912	1.96	1.966	1.961	1.878	1.894	1.87	1.92	1.937
67:20:06	67.3333	1.912	1.91	1.955	1.963	1.956	1.872	1.897	1.865	1.919	1.933
67:40:06	67.6667	1.912	1.91	1.951	1.969	1.963	1.872	1.898	1.862	1.917	1.931
68:00:06	68	1.912	1.909	1.958	1.972	1.962	1.864	1.894	1.86	1.915	1.934
68:20:06	68.3333	1.915	1.912	1.96	1.966	1.963	1.875	1.899	1.865	1.924	1.941
68:40:06	68.6667	1.914	1.91	1.957	1.96	1.953	1.871	1.894	1.862	1.921	1.938
69:00:06	69	1.915	1.9	1.967	1.98	1.972	1.893	1.895	1.861	1.915	1.932
69:20:06	69.3333	1.915	1.907	1.977	1.989	1.98	1.894	1.906	1.867	1.921	1.939
69:40:06	69.6667	1.913	1.903	1.97	1.981	1.972	1.892	1.898	1.862	1.916	1.936
70:00:06	70	1.914	1.91	1.96	1.971	1.961	1.872	1.894	1.857	1.912	1.933
70:20:06	70.3333	1.917	1.907	1.96	1.968	1.962	1.872	1.891	1.859	1.913	1.938
70:40:06	70.6667	1.913	1.908	1.953	1.967	1.958	1.865	1.891	1.854	1.91	1.932
71:00:06	71	1.912	1.903	1.972	1.988	1.977	1.893	1.899	1.862	1.916	1.934
71:20:06	71.3333	1.919	1.909	1.961	1.971	1.967	1.872	1.891	1.861	1.917	1.941
71:40:06	71.6667	1.915	1.913	1.958	1.966	1.964	1.871	1.888	1.858	1.922	1.942
72:00:06	72	1.916	1.908	1.966	1.97	1.964	1.869	1.886	1.852	1.913	1.929
72:20:06	72.3333	1.917	1.906	1.971	1.98	1.973	1.878	1.896	1.854	1.915	1.937
72:40:06	72.6667	1.917	1.912	1.973	1.984	1.972	1.869	1.895	1.851	1.913	1.933
73:00:06	73	1.913	1.906	1.982	1.99	1.981	1.887	1.898	1.856	1.918	1.941
73:20:06	73.3333	1.915	1.907	1.971	1.979	1.971	1.877	1.893	1.846	1.909	1.932
73:40:06	73.6667	1.918	1.909	1.962	1.97	1.964	1.869	1.889	1.853	1.915	1.938
74:00:06	74	1.915	1.903	1.962	1.97	1.96	1.879	1.885	1.846	1.906	1.933
74:20:06	74.3333	1.915	1.908	1.971	1.977	1.966	1.866	1.883	1.843	1.906	1.933
74:40:06	74.6667	1.922	1.911	1.963	1.973	1.967	1.873	1.887	1.852	1.912	1.945
75:00:06	75	1.92	1.91	1.965	1.973	1.966	1.87	1.899	1.887	1.926	1.946
75:20:06	75.3333	1.915	1.908	1.958	1.965	1.952	1.863	1.89	1.894	1.919	1.939
75:40:06	75.6667	1.915	1.91	1.972	1.987	1.974	1.864	1.896	1.891	1.923	1.939
76:00:06	76	1.917	1.909	1.981	1.99	1.98	1.88	1.902	1.89	1.927	1.941
76:20:06	76.3333	1.917	1.907	1.982	1.991	1.984	1.895	1.905	1.889	1.925	1.942
76:40:06	76.6667	1.92	1.909	1.959	1.966	1.96	1.866	1.891	1.882	1.919	1.94
77:00:06	77	1.921	1.913	1.963	1.972	1.966	1.868	1.909	1.888	1.933	1.945
77:20:06	77.3333	1.917	1.909	1.955	1.962	1.955	1.863	1.907	1.879	1.918	1.936
77:40:06	77.6667	1.916	1.908	1.982	1.988	1.979	1.869	1.914	1.888	1.926	1.941
78:00:06	78	1.917	1.908	1.958	1.967	1.961	1.862	1.903	1.882	1.921	1.939
78:20:06	78.3333	1.917	1.911	1.968	1.979	1.974	1.869	1.908	1.878	1.919	1.938
78:40:06	78.6667	1.92	1.91	1.962	1.968	1.961	1.865	1.905	1.881	1.921	1.943
79:00:06	79	1.92	1.912	1.967	1.973	1.967	1.878	1.917	1.884	1.921	1.937
79:20:06	79.3333	1.919	1.908	1.962	1.968	1.963	1.863	1.908	1.877	1.917	1.939
79:40:06	79.6667	1.921	1.911	1.963	1.971	1.965	1.866	1.912	1.896	1.923	1.947
80:00:06	80	1.919	1.91	1.958	1.959	1.952	1.858	1.915	1.889	1.919	1.938
80:20:06	80.3333	1.919	1.91	1.965	1.971	1.962	1.859	1.915	1.887	1.921	1.94
80:40:06	80.6667	1.92	1.913	1.96	1.964	1.961	1.862	1.914	1.886	1.921	1.943
81:00:06	81	1.919	1.911	1.958	1.971	1.969	1.871	1.914	1.885	1.928	1.941
81:20:06	81.3333	1.922	1.909	1.976	1.988	1.977	1.874	1.918	1.892	1.93	1.941
81:40:06	81.6667	1.921	1.911	1.942	1.973	1.963	1.861	1.913	1.903	1.93	1.941
82:00:06	82	1.92	1.911	1.959	1.965	1.959	1.859	1.911	1.9	1.926	1.943
82:20:06	82.3333	1.92	1.908	1.959	1.979	1.97	1.861	1.914	1.899	1.923	1.94
82:40:06	82.6667	1.92	1.91	1.961	1.972	1.964	1.859	1.907	1.896	1.925	1.942
83:00:06	83	1.922	1.909	1.954	1.977	1.971	1.857	1.909	1.896	1.93	1.937
83:20:06	83.3333	1.922	1.911	1.967	1.974	1.968	1.868	1.915	1.898	1.937	1.949
83:40:06	83.6667	1.918	1.912	1.958	1.971	1.958	1.861	1.909	1.896	1.929	1.939
84:00:06	84	1.921	1.913	1.961	1.968	1.96	1.861	1.907	1.892	1.929	1.94
84:20:06	84.3333	1.92	1.91	1.963	1.983	1.967	1.86	1.906	1.893	1.93	1.937
84:40:06	84.6667	1.923	1.911	1.967	1.977	1.969	1.866	1.909	1.893	1.931	1.945
85:00:06	85	1.923	1.907	1.965	1.972	1.963	1.866	1.904	1.888	1.926	1.94
85:20:06	85.3333	1.92	1.912	1.963	1.979	1.967	1.859	1.902	1.888	1.925	1.942
85:40:06	85.6667	1.923	1.91	1.964	1.971	1.965	1.862	1.909	1.891	1.925	1.945
86:00:06	86	1.923	1.914	1.965	1.973	1.965	1.861	1.906	1.889	1.93	1.944
86:20:06	86.3333	1.911	1.912	1.959	1.963	1.96	1.86	1.904	1.884	1.921	1.94
86:40:06	86.6667	1.92	1.907	1.969	1.972	1.965	1.858	1.914	1.887	1.925	1.942
87:00:06	87	1.922	1.911	1.97	1.977	1.972	1.876	1.91	1.883	1.926	1.937
87:20:06	87.3333	1.92	1.913	1.967	1.976	1.97	1.867	1.917	1.887	1.936	1.948
87:40:06	87.6667	1.918	1.912	1.966	1.973	1.967	1.894	1.919	1.891	1.935	1.948
88:00:06	88	1.922	1.908	1.959	1.975	1.965	1.89	1.91	1.88	1.923	1.938
88:20:06	88.3333	1.923	1.912	1.969	1.976	1.97	1.893	1.918	1.891	1.937	1.948
88:40:06	88.6667	1.924	1.916	1.966	1.975	1.967	1.894	1.917	1.887	1.938	1.945
89:00:06	89	1.923	1.914	1.964	1.968	1.965	1.889	1.913	1.886	1.935	1.945
89:20:06	89.3333	1.926	1.913	1.968	1.975	1.967	1.895	1.917	1.887	1.938	1.948
89:40:06	89.6667	1.922	1.913	1.963	1.969	1.959	1.887	1.912	1.883	1.934	1.942
90:00:06	90	1.923	1.915	1.973	1.983	1.977	1.898	1.914	1.884	1.929	1.942
90:20:06	90.3333	1.922	1.912	1.974	1.985	1.972	1.9	1.915	1.884	1.928	1.94
90:40:06	90.6667	1.922	1.912	1.977	1.983	1.975	1.902	1.921	1.885	1.933	1.944
91:00:06	91	1.922	1.912	1.987	1.997	1.989	1.912	1.924	1.89	1.938	1.943
91:20:06	91.3333	1.926	1.916	1.968	1.975	1.969	1.894	1.916	1.886	1.938	1.947
91:40:06	91.6667	1.923	1.914	1.97	1.975	1.972	1.893	1.926	1.918	1.939	1.947
92:00:06	92	1.922	1.911	1.966	1.971	1.965	1.89	1.929	1.925	1.937	1.947
92:20:06	92.3333	1.923	1.916	1.972	1.977	1.98	1.909	1.922	1.91	1.941	1.943
92:40:06	92.6667	1.922	1.913	1.976	1.995	1.981	1.914	1.932	1.913	1.945	1.944
93:00:06	93	1.92	1.914	1.986	1.99	1.971	1.905	1.929	1.909	1.932	1.939
93:20:06	93.3333	1.921	1.911	1.986	1.987	1.975	1.907	1.92	1.904	1.937	1.937
93:40:06	93.6667	1.922	1.917	1.96	1.975	1.963	1.885	1.918	1.905	1.926	1.937
94:00:06	94	1.929	1.907	1.971	1.978	1.968	1.899	1.912	1.909	1.937	1.952
94:20:06	94.3333	1.931	1.908	1.963	1.969	1.966	1.891	1.913	1.9	1.936	1.947
94:40:06	94.6667	1.924	1.909	1.972	1.972	1.965	1.886	1.909	1.897	1.931	1.949
95:00:06	95	1.928	1.916	1.963	1.982	1.966	1.903	1.917	1.915	1.946	1.95
95:20:06	95.3333	1.927	1.916	1.973	1.976	1.966	1.895	1.918	1.909	1.95	1.956
95:40:06	95.6667	1.924	1.918	1.965	1.984	1.969	1.901	1.915	1.913	1.941	1.955
96:00:06	96	1.927	1.907	1.98	1.99	1.97	1.912	1.923	1.912	1.945	1.946
96:20:06	96.3333	1.924	1.903	1.972	1.987	1.967	1.902	1.926	1.903	1.937	1.942
96:40:06	96.6667	1.925	1.922	1.974	1.974	1.967	1.903	1.925	1.911	1.939	1.952
97:00:06	97	1.926	1.908	1.966	1.969	1.97	1.912	1.925	1.907	1.939	1.943
97:20:06	97.3333	1.928	1.911	1.968	1.982	1.974	1.904	1.916	1.907	1.942	1.947
97:40:06	97.6667	1.925	1.908	1.956	1.976	1.972	1.899	1.912	1.897	1.935	1.943
98:00:06	98	1.927	1.91	1.987	1.996	1.986	1.928	1.927	1.909	1.944	1.953
98:20:06	98.3333	1.926	1.913	1.975	1.981	1.977	1.911	1.93	1.906	1.943	1.951
98:40:06	98.6667	1.924	1.917	1.985	1.99	1.986	1.917	1.925	1.903	1.942	1.947
99:00:06	99	1.924	1.916	1.967	1.983	1.974	1.904	1.917	1.903	1.936	1.95
99:20:06	99.3333	1.927	1.91	1.963	1.983	1.979	1.898	1.917	1.9	1.933	1.944
99:40:06	99.6667	1.925	1.915	1.972	1.987	1.979	1.899	1.914	1.894	1.931	1.943
100:00:06	100	1.928	1.917	1.972	1.978	1.974	1.906	1.917	1.903	1.942	1.952
100:20:06	100.333	1.928	1.911	1.965	1.972	1.965	1.901	1.913	1.898	1.94	1.949
100:40:06	100.667	1.928	1.916	1.975	1.979	1.973	1.911	1.92	1.904	1.952	1.955
101:00:06	101	1.927	1.916	1.972	1.98	1.975	1.907	1.919	1.903	1.949	1.954
101:20:06	101.333	1.928	1.916	1.962	1.977	1.967	1.904	1.918	1.896	1.94	1.944
101:40:06	101.667	1.927	1.917	1.973	1.978	1.973	1.905	1.919	1.898	1.947	1.953
102:00:06	102	1.928	1.911	1.969	1.974	1.967	1.901	1.914	1.897	1.944	1.947
102:20:06	102.333	1.927	1.914	1.967	1.972	1.964	1.901	1.915	1.898	1.943	1.953
102:40:06	102.667	1.928	1.909	1.973	1.987	1.986	1.913	1.911	1.892	1.943	1.951
103:00:06	103	1.927	1.913	1.973	1.978	1.974	1.905	1.916	1.899	1.943	1.953
103:20:06	103.333	1.929	1.919	1.971	1.979	1.974	1.904	1.917	1.896	1.945	1.954
103:40:06	103.667	1.932	1.912	1.974	1.978	1.974	1.904	1.915	1.897	1.942	1.952
104:00:06	104	1.927	1.913	1.972	1.981	1.976	1.905	1.918	1.902	1.944	1.954
104:20:06	104.333	1.929	1.915	1.969	1.975	1.97	1.902	1.914	1.895	1.94	1.952
104:40:06	104.667	1.929	1.913	1.967	1.965	1.966	1.901	1.913	1.894	1.94	1.951
105:00:06	105	1.929	1.915	1.964	1.986	1.979	1.904	1.91	1.888	1.936	1.943
105:20:06	105.333	1.931	1.913	1.973	1.981	1.977	1.908	1.916	1.896	1.945	1.955
105:40:06	105.667	1.928	1.918	1.973	1.981	1.977	1.909	1.924	1.898	1.95	1.959
106:00:06	106	1.93	1.914	1.974	1.974	1.967	1.908	1.92	1.894	1.945	1.952
106:20:06	106.333	1.93	1.914	1.973	1.981	1.976	1.908	1.931	1.898	1.949	1.957
106:40:06	106.667	1.926	1.916	1.964	1.976	1.97	1.901	1.934	1.894	1.94	1.949
107:00:06	107	1.929	1.917	1.98	1.997	1.989	1.913	1.934	1.895	1.941	1.95
107:20:06	107.333	1.928	1.917	1.978	1.987	1.98	1.909	1.931	1.893	1.938	1.95
107:40:06	107.667	1.93	1.917	1.977	1.982	1.977	1.909	1.934	1.893	1.937	1.948
108:00:06	108	1.928	1.912	1.995	2.001	1.994	1.92	1.943	1.902	1.944	1.958
108:20:06	108.333	1.928	1.913	1.986	2.003	1.995	1.918	1.935	1.897	1.943	1.955
108:40:06	108.667	1.931	1.916	1.975	1.981	1.977	1.905	1.928	1.893	1.943	1.952
109:00:06	109	1.929	1.913	1.969	1.971	1.968	1.898	1.924	1.89	1.936	1.95
109:20:06	109.333	1.928	1.914	1.973	2	1.992	1.911	1.931	1.891	1.939	1.951
109:40:06	109.667	1.931	1.918	1.974	1.981	1.978	1.905	1.929	1.89	1.938	1.953
110:00:06	110	1.929	1.914	1.972	1.98	1.976	1.903	1.926	1.889	1.94	1.953
110:20:06	110.333	1.928	1.912	1.968	1.986	1.981	1.918	1.923	1.887	1.939	1.951
110:40:06	110.667	1.93	1.914	1.985	2	1.989	1.913	1.925	1.887	1.939	1.953
111:00:06	111	1.933	1.914	1.975	1.982	1.979	1.905	1.927	1.889	1.939	1.954
111:20:06	111.333	1.929	1.913	1.969	1.986	1.967	1.9	1.923	1.883	1.935	1.948
111:40:06	111.667	1.928	1.918	1.99	2.004	1.991	1.914	1.931	1.89	1.937	1.953
112:00:06	112	1.931	1.917	1.975	1.983	1.98	1.905	1.924	1.887	1.952	1.954
112:20:06	112.333	1.931	1.915	1.972	1.978	1.972	1.903	1.924	1.888	1.947	1.956
112:40:06	112.667	1.931	1.917	1.978	1.987	1.979	1.913	1.927	1.908	1.954	1.959
113:00:06	113	1.932	1.913	1.972	1.97	1.967	1.906	1.928	1.914	1.948	1.954
113:20:06	113.333	1.929	1.911	1.983	1.997	1.989	1.915	1.927	1.91	1.949	1.954
113:40:06	113.667	1.933	1.917	1.972	1.989	1.983	1.905	1.931	1.911	1.948	1.954
114:00:06	114	1.93	1.914	1.97	1.982	1.983	1.906	1.929	1.91	1.943	1.954
114:20:06	114.333	1.929	1.915	1.975	1.98	1.983	1.906	1.93	1.909	1.946	1.954
114:40:06	114.667	1.93	1.918	1.973	1.993	1.984	1.905	1.928	1.91	1.944	1.955
115:00:06	115	1.928	1.913	1.972	1.991	1.982	1.906	1.926	1.908	1.94	1.952
115:20:06	115.333	1.93	1.916	1.969	1.997	1.983	1.905	1.926	1.906	1.942	1.955
115:40:06	115.667	1.935	1.915	1.98	1.999	1.992	1.919	1.928	1.907	1.942	1.95
116:00:06	116	1.931	1.917	1.972	1.982	1.976	1.908	1.928	1.906	1.945	1.956
116:20:06	116.333	1.932	1.917	1.974	1.98	1.979	1.906	1.927	1.905	1.941	1.953
116:40:06	116.667	1.929	1.915	1.97	1.981	1.974	1.903	1.924	1.905	1.942	1.953
117:00:06	117	1.931	1.917	1.98	1.986	1.981	1.911	1.926	1.909	1.944	1.959
117:20:06	117.333	1.933	1.915	1.978	1.986	1.982	1.912	1.929	1.926	1.956	1.961
117:40:06	117.667	1.932	1.914	1.978	1.986	1.985	1.912	1.93	1.927	1.96	1.962
118:00:06	118	1.931	1.917	1.973	1.977	1.973	1.907	1.925	1.923	1.95	1.958
118:20:06	118.333	1.927	1.915	1.978	1.995	1.989	1.91	1.924	1.915	1.947	1.95
118:40:06	118.667	1.931	1.912	1.972	1.992	1.983	1.905	1.925	1.921	1.95	1.959
119:00:06	119	1.931	1.913	1.974	1.985	1.979	1.911	1.925	1.925	1.952	1.959
119:20:06	119.333	1.933	1.917	1.972	1.988	1.97	1.905	1.924	1.919	1.946	1.953
119:40:06	119.667	1.929	1.913	1.977	1.986	1.982	1.912	1.929	1.922	1.953	1.962
120:00:06	120	1.93	1.916	1.97	1.974	1.971	1.908	1.923	1.917	1.949	1.955
120:20:06	120.333	1.931	1.916	1.976	1.982	1.98	1.908	1.927	1.919	1.952	1.96
120:40:06	120.667	1.928	1.913	1.974	1.986	1.976	1.905	1.935	1.918	1.949	1.957
121:00:06	121	1.933	1.912	1.977	1.988	1.985	1.915	1.94	1.922	1.956	1.963
121:20:06	121.333	1.929	1.916	1.979	1.986	1.983	1.916	1.944	1.92	1.954	1.964
121:40:06	121.667	1.931	1.916	1.977	1.983	1.98	1.911	1.939	1.919	1.95	1.959
122:00:06	122	1.932	1.917	1.978	1.988	1.984	1.916	1.941	1.92	1.953	1.963
122:20:06	122.333	1.931	1.911	1.979	1.986	1.985	1.915	1.939	1.918	1.953	1.961
122:40:06	122.667	1.934	1.914	1.979	1.988	1.984	1.916	1.942	1.92	1.958	1.963
123:00:06	123	1.931	1.916	1.968	1.984	1.977	1.914	1.938	1.918	1.951	1.956
123:20:06	123.333	1.929	1.917	1.969	2.003	1.995	1.912	1.931	1.913	1.949	1.949
123:40:06	123.667	1.931	1.915	1.988	2.015	2.004	1.924	1.943	1.922	1.96	1.963
124:00:06	124	1.93	1.911	1.98	1.997	1.988	1.915	1.935	1.909	1.949	1.953
124:20:06	124.333	1.93	1.917	1.974	1.995	1.987	1.907	1.934	1.913	1.948	1.956
124:40:06	124.667	1.93	1.917	1.978	1.986	1.983	1.91	1.935	1.914	1.954	1.957
125:00:06	125	1.928	1.914	1.97	1.98	1.973	1.906	1.934	1.912	1.951	1.957
125:20:06	125.333	1.93	1.914	1.968	1.997	1.994	1.905	1.935	1.906	1.949	1.952
125:40:06	125.667	1.926	1.915	1.972	1.983	1.98	1.906	1.933	1.908	1.954	1.955
126:00:06	126	1.931	1.916	1.972	2.001	1.994	1.903	1.929	1.906	1.95	1.952
126:20:06	126.333	1.932	1.916	1.979	1.987	1.986	1.911	1.935	1.913	1.957	1.958
126:40:06	126.667	1.929	1.912	1.979	1.986	1.985	1.914	1.935	1.909	1.956	1.96
127:00:06	127	1.926	1.915	1.977	1.986	1.982	1.914	1.932	1.911	1.963	1.959
127:20:06	127.333	1.927	1.916	1.974	1.984	1.978	1.91	1.932	1.909	1.963	1.957
127:40:06	127.667	1.929	1.918	1.973	1.978	1.977	1.91	1.932	1.91	1.961	1.957
128:00:06	128	1.93	1.926	1.977	1.985	1.982	1.913	1.933	1.91	1.963	1.96
128:20:06	128.333	1.93	1.909	1.974	1.982	1.981	1.91	1.928	1.906	1.958	1.957
128:40:06	128.667	1.931	1.91	1.979	1.988	1.987	1.918	1.934	1.911	1.963	1.962
129:00:06	129	1.926	1.914	1.975	1.984	1.983	1.908	1.928	1.906	1.96	1.957
129:20:06	129.333	1.93	1.916	1.979	1.986	1.986	1.915	1.932	1.909	1.965	1.964
129:40:06	129.667	1.928	1.911	1.972	1.982	1.979	1.91	1.928	1.905	1.958	1.956
130:00:06	130	1.93	1.913	1.978	1.988	1.987	1.916	1.934	1.909	1.963	1.962
130:20:06	130.333	1.928	1.913	1.975	1.985	1.979	1.908	1.926	1.905	1.954	1.954
130:40:06	130.667	1.928	1.914	1.979	1.986	1.985	1.914	1.931	1.909	1.96	1.963
131:00:06	131	1.927	1.915	1.974	1.984	1.98	1.912	1.926	1.906	1.955	1.957
131:20:06	131.333	1.93	1.912	1.975	1.986	1.982	1.914	1.93	1.905	1.96	1.961
131:40:06	131.667	1.93	1.913	1.976	1.986	1.982	1.912	1.926	1.904	1.961	1.956
132:00:06	132	1.928	1.915	1.974	1.983	1.981	1.909	1.926	1.903	1.961	1.959
132:20:06	132.333	1.927	1.913	1.977	1.987	1.987	1.913	1.929	1.907	1.965	1.962
132:40:06	132.667	1.929	1.911	1.976	1.987	1.984	1.913	1.928	1.904	1.963	1.965
133:00:06	133	1.928	1.916	1.978	1.989	1.984	1.913	1.925	1.904	1.962	1.962
133:20:06	133.333	1.929	1.908	1.964	1.985	1.984	1.914	1.924	1.896	1.949	1.957
133:40:06	133.667	1.926	1.91	1.97	2.005	1.996	1.909	1.924	1.897	1.954	1.953
134:00:06	134	1.926	1.915	1.972	1.985	1.983	1.907	1.922	1.897	1.958	1.956
134:20:06	134.333	1.928	1.912	1.978	1.986	1.986	1.912	1.926	1.929	1.96	1.963
134:40:06	134.667	1.925	1.911	1.975	1.983	1.979	1.907	1.922	1.924	1.956	1.961
135:00:06	135	1.926	1.912	1.976	2.001	1.999	1.908	1.921	1.922	1.955	1.964
135:20:06	135.333	1.927	1.912	1.973	2.013	2.007	1.909	1.92	1.916	1.949	1.953
135:40:06	135.667	1.927	1.911	1.977	1.989	1.988	1.912	1.925	1.924	1.96	1.964
136:00:06	136	1.928	1.909	1.974	1.991	1.987	1.911	1.927	1.924	1.961	1.968
136:20:06	136.333	1.926	1.913	1.974	1.984	1.983	1.909	1.924	1.923	1.956	1.963
136:40:06	136.667	1.926	1.91	1.973	1.985	1.981	1.907	1.923	1.922	1.955	1.961
137:00:06	137	1.927	1.909	1.974	1.988	1.984	1.91	1.924	1.922	1.958	1.965
137:20:06	137.333	1.927	1.906	1.978	1.989	1.989	1.915	1.925	1.923	1.96	1.968
137:40:06	137.667	1.926	1.913	1.976	1.989	1.988	1.955	1.925	1.927	1.957	1.972
138:00:06	138	1.926	1.91	1.978	1.987	1.986	1.956	1.937	1.942	1.959	1.973
138:20:06	138.333	1.926	1.911	1.979	1.99	1.985	1.956	1.947	1.939	1.96	1.975
138:40:06	138.667	1.926	1.908	1.976	1.988	1.987	1.953	1.943	1.939	1.959	1.969
139:00:06	139	1.927	1.911	1.974	1.984	1.981	1.952	1.942	1.935	1.955	1.967
139:20:06	139.333	1.927	1.909	1.977	1.987	1.984	1.95	1.941	1.935	1.957	1.967
139:40:06	139.667	1.927	1.912	1.975	1.988	1.984	1.952	1.94	1.934	1.957	1.967
140:00:06	140	1.927	1.91	1.972	1.983	1.982	1.948	1.937	1.93	1.954	1.968
140:20:06	140.333	1.928	1.91	1.975	1.99	1.985	1.949	1.939	1.927	1.953	1.966
140:40:06	140.667	1.924	1.91	1.973	1.983	1.981	1.948	1.937	1.929	1.952	1.966
141:00:06	141	1.924	1.909	1.972	1.983	1.982	1.946	1.935	1.927	1.954	1.967
141:20:06	141.333	1.927	1.906	1.971	1.979	1.977	1.943	1.935	1.925	1.952	1.968
141:40:06	141.667	1.928	1.904	1.978	1.993	1.99	1.951	1.952	1.932	1.957	1.972
142:00:06	142	1.927	1.905	1.978	1.989	1.988	1.951	1.947	1.928	1.955	1.969
142:20:06	142.333	1.923	1.902	1.976	1.988	1.988	1.95	1.951	1.929	1.954	1.973
142:40:06	142.667	1.924	1.907	1.975	1.987	1.984	1.95	1.949	1.927	1.952	1.969
143:00:06	143	1.925	1.905	1.979	1.997	1.99	1.957	1.946	1.921	1.951	1.964
143:20:06	143.333	1.923	1.904	1.973	1.993	1.99	1.954	1.941	1.919	1.949	1.965
143:40:06	143.667	1.921	1.906	1.977	1.989	1.987	1.949	1.948	1.927	1.961	1.97
144:00:06	144	1.921	1.909	1.974	1.985	1.984	1.948	1.948	1.924	1.963	1.966
144:20:06	144.333	1.922	1.91	1.972	1.987	1.979	1.947	1.942	1.921	1.957	1.966
144:40:06	144.667	1.922	1.901	1.971	1.983	1.982	1.946	1.944	1.923	1.958	1.968
145:00:06	145	1.925	1.904	1.975	1.99	1.986	1.948	1.945	1.924	1.962	1.968
145:20:06	145.333	1.928	1.909	1.976	1.99	1.989	1.949	1.948	1.923	1.961	1.971
145:40:06	145.667	1.922	1.903	1.974	1.988	1.984	1.947	1.945	1.923	1.958	1.967
146:00:06	146	1.924	1.906	1.973	1.986	1.983	1.944	1.943	1.92	1.957	1.966
146:20:06	146.333	1.921	1.907	1.971	1.982	1.98	1.942	1.942	1.916	1.955	1.968
146:40:06	146.667	1.925	1.901	1.976	1.988	1.988	1.948	1.944	1.922	1.961	1.971
147:00:06	147	1.924	1.906	1.976	1.987	1.984	1.948	1.945	1.921	1.958	1.971
147:20:06	147.333	1.924	1.903	1.972	1.976	1.974	1.942	1.942	1.916	1.964	1.968
147:40:06	147.667	1.924	1.904	1.971	1.977	1.975	1.941	1.94	1.914	1.959	1.968
148:00:06	148	1.923	1.904	1.97	1.981	1.977	1.938	1.939	1.914	1.959	1.968
148:20:06	148.333	1.923	1.9	1.975	1.987	1.985	1.945	1.941	1.918	1.96	1.97
148:40:06	148.667	1.92	1.904	1.971	1.984	1.98	1.94	1.935	1.913	1.958	1.966
149:00:06	149	1.922	1.903	1.974	1.987	1.983	1.941	1.939	1.914	1.957	1.968
149:20:06	149.333	1.923	1.901	1.972	1.986	1.982	1.938	1.939	1.913	1.96	1.967
149:40:06	149.667	1.92	1.899	1.974	1.991	1.989	1.943	1.939	1.914	1.962	1.973
150:00:06	150	1.922	1.903	1.975	1.99	1.989	1.945	1.938	1.915	1.96	1.97
150:20:06	150.333	1.919	1.898	1.972	1.976	1.973	1.938	1.937	1.909	1.956	1.966
150:40:06	150.667	1.919	1.902	1.971	1.984	1.982	1.937	1.935	1.908	1.953	1.966
151:00:06	151	1.921	1.905	1.974	1.991	1.988	1.941	1.932	1.907	1.956	1.971
151:20:06	151.333	1.922	1.899	1.977	1.999	1.991	1.945	1.932	1.923	1.948	1.96
151:40:06	151.667	1.921	1.899	1.972	2.005	1.999	1.937	1.931	1.928	1.954	1.967
152:00:06	152	1.92	1.9	1.967	2.004	1.997	1.933	1.931	1.926	1.95	1.965
152:20:06	152.333	1.925	1.901	1.975	1.988	1.989	1.936	1.936	1.93	1.956	1.97
152:40:06	152.667	1.919	1.902	1.971	1.982	1.981	1.931	1.93	1.924	1.951	1.966
153:00:06	153	1.92	1.897	1.976	1.991	1.985	1.941	1.934	1.938	1.956	1.968
153:20:06	153.333	1.919	1.897	1.96	1.977	1.982	1.939	1.926	1.932	1.945	1.964
153:40:06	153.667	1.916	1.896	1.97	1.985	1.983	1.938	1.931	1.939	1.955	1.968
154:00:06	154	1.918	1.9	1.967	1.984	1.98	1.934	1.928	1.938	1.952	1.966
154:20:06	154.333	1.918	1.898	1.969	1.987	1.982	1.938	1.932	1.937	1.954	1.966
154:40:06	154.667	1.914	1.901	1.97	1.986	1.984	1.941	1.926	1.936	1.957	1.967
155:00:06	155	1.918	1.898	1.976	1.992	1.99	1.95	1.931	1.939	1.961	1.975
155:20:06	155.333	1.916	1.896	1.971	1.987	1.984	1.946	1.929	1.935	1.959	1.97
155:40:06	155.667	1.915	1.896	1.971	1.986	1.983	1.943	1.929	1.934	1.96	1.967
156:00:06	156	1.919	1.894	1.971	1.986	1.984	1.941	1.926	1.932	1.958	1.968
156:20:06	156.333	1.918	1.898	1.971	1.988	1.987	1.942	1.928	1.935	1.96	1.969
156:40:06	156.667	1.917	1.897	1.967	1.983	1.98	1.938	1.924	1.928	1.952	1.966
157:00:06	157	1.915	1.893	1.969	1.984	1.979	1.938	1.924	1.929	1.951	1.964
157:20:06	157.333	1.914	1.9	1.969	1.985	1.981	1.934	1.925	1.928	1.953	1.964
157:40:06	157.667	1.914	1.897	1.971	1.987	1.985	1.938	1.926	1.929	1.954	1.969
158:00:06	158	1.914	1.893	1.971	1.987	1.984	1.941	1.925	1.928	1.952	1.969
158:20:06	158.333	1.914	1.895	1.972	1.989	1.986	1.943	1.925	1.93	1.952	1.973
158:40:06	158.667	1.917	1.894	1.968	1.985	1.983	1.94	1.923	1.93	1.953	1.971
159:00:06	159	1.912	1.891	1.969	1.985	1.982	1.938	1.922	1.935	1.95	1.971
159:20:06	159.333	1.913	1.894	1.967	1.983	1.981	1.935	1.922	1.944	1.95	1.971
159:40:06	159.667	1.911	1.89	1.967	1.988	1.985	1.942	1.921	1.949	1.95	1.973
160:00:06	160	1.915	1.896	1.967	1.984	1.983	1.937	1.919	1.945	1.946	1.97
160:20:06	160.333	1.912	1.89	1.962	1.985	1.978	1.934	1.918	1.942	1.943	1.965
160:40:06	160.667	1.914	1.892	1.966	1.997	1.99	1.933	1.92	1.94	1.947	1.97
161:00:06	161	1.911	1.895	1.966	1.999	1.991	1.934	1.917	1.943	1.946	1.966
161:20:06	161.333	1.91	1.892	1.967	1.986	1.98	1.936	1.918	1.946	1.947	1.969
161:40:06	161.667	1.912	1.894	1.968	1.988	1.987	1.943	1.922	1.948	1.949	1.973
162:00:06	162	1.91	1.89	1.968	1.982	1.978	1.938	1.916	1.944	1.944	1.969
162:20:06	162.333	1.912	1.894	1.969	1.991	1.986	1.943	1.919	1.943	1.95	1.951
162:40:06	162.667	1.912	1.891	1.97	1.986	1.984	1.938	1.919	1.944	1.945	1.974
163:00:06	163	1.91	1.89	1.968	1.986	1.984	1.937	1.917	1.94	1.947	1.972
163:20:06	163.333	1.911	1.891	1.964	1.981	1.977	1.937	1.915	1.938	1.945	1.968
163:40:06	163.667	1.91	1.891	1.966	1.974	1.972	1.933	1.916	1.936	1.942	1.967
164:00:06	164	1.91	1.89	1.991	1.984	1.979	1.935	1.912	1.937	1.943	1.969
164:20:06	164.333	1.908	1.894	1.959	1.987	1.98	1.926	1.912	1.931	1.936	1.96
164:40:06	164.667	1.91	1.889	1.967	1.988	1.985	1.936	1.919	1.943	1.949	1.972
165:00:06	165	1.91	1.892	1.958	1.981	1.971	1.931	1.912	1.934	1.945	1.97
165:20:06	165.333	1.911	1.89	1.965	1.984	1.979	1.932	1.913	1.931	1.952	1.968
165:40:06	165.667	1.907	1.896	1.962	1.975	1.972	1.929	1.905	1.927	1.959	1.963
166:00:06	166	1.908	1.893	1.969	1.985	1.984	1.933	1.913	1.933	1.964	1.969
166:20:06	166.333	1.906	1.888	1.963	1.974	1.973	1.926	1.906	1.927	1.957	1.964
166:40:06	166.667	1.907	1.888	1.965	1.981	1.979	1.929	1.911	1.928	1.96	1.966
167:00:06	167	1.91	1.887	1.964	1.983	1.979	1.928	1.909	1.927	1.958	1.963
167:20:06	167.333	1.906	1.886	1.968	1.999	1.992	1.927	1.904	1.924	1.957	1.968
167:40:06	167.667	1.907	1.888	1.964	1.981	1.977	1.926	1.907	1.925	1.955	1.964
168:00:06	168	1.905	1.884	1.96	1.98	1.975	1.924	1.906	1.921	1.955	1.96
	Compiled 2-hourly data
	Time (hrs)	Ancestor_863	863_10	863_20	863_30	863_40	863_50	863_60	863_70	863_80	863_90
	2	0.281	0.289	0.371	0.389	0.419	0.41	0.406	0.415	0.408	0.395
	4	0.302	0.316	0.401	0.422	0.44	0.439	0.43	0.448	0.451	0.425
	6	0.317	0.338	0.432	0.448	0.43	0.471	0.448	0.47	0.468	0.451
	8	0.348	0.374	0.476	0.492	0.478	0.509	0.473	0.508	0.524	0.483
	10	0.386	0.434	0.539	0.546	0.526	0.553	0.504	0.554	0.59	0.538
	12	0.448	0.515	0.624	0.653	0.587	0.626	0.56	0.626	0.671	0.62
	14	0.54	0.616	0.723	0.771	0.667	0.725	0.635	0.713	0.77	0.723
	16	0.666	0.756	0.881	0.92	0.775	0.856	0.74	0.834	0.903	0.862
	18	0.793	0.907	1.026	1.065	0.876	0.991	0.848	0.956	1.033	1.004
	20	0.965	1.097	1.215	1.251	1.045	1.157	1	1.119	1.202	1.17
	22	1.135	1.263	1.386	1.413	1.2	1.31	1.147	1.278	1.363	1.322
	24	1.309	1.436	1.55	1.571	1.358	1.468	1.311	1.447	1.526	1.476
	26	1.478	1.586	1.691	1.707	1.522	1.615	1.477	1.6	1.669	1.624
	28	1.612	1.706	1.809	1.818	1.653	1.733	1.615	1.727	1.783	1.745
	30	1.726	1.804	1.845	1.851	1.766	1.84	1.738	1.838	1.842	1.817
	32	1.785	1.825	1.867	1.875	1.844	1.866	1.843	1.855	1.856	1.834
	34	1.819	1.851	1.89	1.894	1.863	1.877	1.877	1.859	1.873	1.855
	36	1.854	1.871	1.915	1.923	1.898	1.899	1.884	1.878	1.9	1.88
	38	1.873	1.882	1.918	1.925	1.91	1.901	1.886	1.888	1.893	1.891
						Strain	Growth rate
						Ancestor_Y863	0.0991
						Y863_10	0.096
						Y863_20	0.0875
						Y863_30	0.0866
						Y863_40	0.0787
						Y863_50	0.0781
						Y863_60	0.0753
						Y863_70	0.0735
						Y863_80	0.0735
					Error rates were below 4% for all values

## Sheet: 893
		Average OD600nm values compiled from triplicates of Bioscreen C results for each strain
Time	Time (hrs)	Ancestor_Y893	Y893_10	Y893_20	Y893_30	Y893_40	Y893_50	Y893_60
00:00:57	0	0.356	0.33	0.249	0.228	0.319	0.352	0.307
00:20:06	0.333333	0.319	0.287	0.206	0.186	0.271	0.311	0.262
00:40:06	0.666667	0.322	0.288	0.212	0.188	0.269	0.316	0.264
01:00:06	1	0.31	0.287	0.21	0.19	0.267	0.312	0.267
01:20:06	1.33333	0.308	0.284	0.207	0.186	0.276	0.314	0.264
01:40:06	1.66667	0.315	0.287	0.209	0.187	0.281	0.316	0.267
02:00:06	2	0.32	0.289	0.21	0.188	0.276	0.319	0.269
02:20:06	2.33333	0.322	0.294	0.214	0.192	0.281	0.315	0.276
02:40:06	2.66667	0.332	0.294	0.215	0.19	0.281	0.325	0.276
03:00:06	3	0.333	0.291	0.215	0.188	0.289	0.335	0.275
03:20:06	3.33333	0.332	0.296	0.217	0.196	0.284	0.327	0.285
03:40:06	3.66667	0.339	0.3	0.22	0.193	0.286	0.335	0.284
04:00:06	4	0.341	0.298	0.218	0.196	0.289	0.354	0.288
04:20:06	4.33333	0.348	0.306	0.222	0.2	0.292	0.334	0.295
04:40:06	4.66667	0.349	0.296	0.221	0.199	0.295	0.36	0.293
05:00:06	5	0.35	0.303	0.222	0.198	0.303	0.348	0.294
05:20:06	5.33333	0.361	0.309	0.229	0.202	0.3	0.355	0.303
05:40:06	5.66667	0.365	0.303	0.227	0.203	0.304	0.367	0.307
06:00:06	6	0.367	0.309	0.228	0.209	0.304	0.36	0.315
06:20:06	6.33333	0.357	0.318	0.234	0.213	0.303	0.365	0.322
06:40:06	6.66667	0.371	0.317	0.233	0.214	0.308	0.368	0.326
07:00:06	7	0.377	0.317	0.233	0.211	0.324	0.377	0.325
07:20:06	7.33333	0.386	0.327	0.24	0.221	0.32	0.372	0.34
07:40:06	7.66667	0.385	0.322	0.24	0.217	0.327	0.388	0.337
08:00:06	8	0.39	0.325	0.241	0.222	0.331	0.394	0.346
08:20:06	8.33333	0.407	0.34	0.255	0.231	0.323	0.401	0.363
08:40:06	8.66667	0.416	0.336	0.246	0.228	0.344	0.408	0.356
09:00:06	9	0.416	0.346	0.251	0.23	0.343	0.415	0.365
09:20:06	9.33333	0.44	0.347	0.26	0.235	0.345	0.417	0.378
09:40:06	9.66667	0.447	0.353	0.259	0.239	0.356	0.44	0.387
10:00:06	10	0.44	0.355	0.264	0.245	0.359	0.442	0.396
10:20:06	10.3333	0.45	0.36	0.266	0.246	0.374	0.448	0.399
10:40:06	10.6667	0.471	0.364	0.275	0.254	0.375	0.448	0.414
11:00:06	11	0.502	0.377	0.278	0.26	0.38	0.467	0.423
11:20:06	11.3333	0.489	0.381	0.279	0.259	0.396	0.466	0.424
11:40:06	11.6667	0.496	0.391	0.284	0.265	0.402	0.481	0.438
12:00:06	12	0.511	0.391	0.291	0.278	0.409	0.471	0.453
12:20:06	12.3333	0.527	0.405	0.298	0.282	0.425	0.501	0.463
12:40:06	12.6667	0.543	0.419	0.306	0.289	0.425	0.515	0.481
13:00:06	13	0.541	0.429	0.315	0.296	0.414	0.497	0.501
13:20:06	13.3333	0.576	0.435	0.316	0.297	0.43	0.515	0.505
13:40:06	13.6667	0.581	0.445	0.325	0.305	0.447	0.519	0.521
14:00:06	14	0.591	0.458	0.338	0.326	0.452	0.537	0.564
14:20:06	14.3333	0.617	0.469	0.344	0.323	0.47	0.563	0.548
14:40:06	14.6667	0.605	0.47	0.343	0.328	0.477	0.557	0.555
15:00:06	15	0.652	0.499	0.355	0.336	0.474	0.566	0.578
15:20:06	15.3333	0.636	0.499	0.365	0.345	0.48	0.583	0.592
15:40:06	15.6667	0.677	0.509	0.372	0.35	0.503	0.602	0.605
16:00:06	16	0.664	0.532	0.384	0.367	0.494	0.594	0.631
16:20:06	16.3333	0.691	0.536	0.391	0.373	0.524	0.616	0.638
16:40:06	16.6667	0.725	0.565	0.409	0.386	0.512	0.628	0.672
17:00:06	17	0.757	0.588	0.417	0.399	0.539	0.646	0.681
17:20:06	17.3333	0.784	0.584	0.431	0.417	0.556	0.657	0.702
17:40:06	17.6667	0.798	0.599	0.446	0.422	0.58	0.676	0.721
18:00:06	18	0.83	0.634	0.465	0.438	0.592	0.692	0.742
18:20:06	18.3333	0.849	0.632	0.474	0.446	0.614	0.725	0.767
18:40:06	18.6667	0.861	0.656	0.488	0.464	0.619	0.709	0.774
19:00:06	19	0.895	0.682	0.505	0.461	0.64	0.734	0.797
19:20:06	19.3333	0.92	0.7	0.522	0.477	0.64	0.74	0.821
19:40:06	19.6667	0.941	0.714	0.531	0.496	0.66	0.756	0.84
20:00:06	20	0.955	0.734	0.541	0.5	0.648	0.767	0.854
20:20:06	20.3333	1.003	0.778	0.565	0.53	0.689	0.792	0.876
20:40:06	20.6667	1.022	0.822	0.595	0.555	0.703	0.811	0.906
21:00:06	21	1	0.814	0.59	0.539	0.686	0.817	0.917
21:20:06	21.3333	1.068	0.858	0.613	0.561	0.713	0.831	0.937
21:40:06	21.6667	1.08	0.873	0.642	0.579	0.734	0.851	0.96
22:00:06	22	1.101	0.886	0.661	0.603	0.754	0.916	0.981
22:20:06	22.3333	1.132	0.95	0.691	0.627	0.77	0.928	1.003
22:40:06	22.6667	1.141	0.937	0.692	0.618	0.772	0.914	1.02
23:00:06	23	1.145	0.949	0.71	0.638	0.787	0.922	1.04
23:20:06	23.3333	1.142	0.973	0.73	0.656	0.798	0.942	1.06
23:40:06	23.6667	1.207	1.039	0.755	0.676	0.809	0.962	1.085
24:00:06	24	1.225	1.071	0.786	0.721	0.883	0.989	1.103
24:20:06	24.3333	1.202	1.078	0.799	0.717	0.858	1.011	1.121
24:40:06	24.6667	1.242	1.089	0.824	0.731	0.869	1.023	1.146
25:00:06	25	1.276	1.11	0.857	0.762	0.891	1.044	1.166
25:20:06	25.3333	1.3	1.141	0.884	0.776	0.913	1.073	1.182
25:40:06	25.6667	1.319	1.161	0.901	0.786	0.905	1.094	1.208
26:00:06	26	1.294	1.159	0.924	0.813	0.927	1.11	1.23
26:20:06	26.3333	1.345	1.182	0.948	0.837	0.939	1.131	1.25
26:40:06	26.6667	1.339	1.191	0.974	0.851	0.975	1.156	1.26
27:00:06	27	1.387	1.239	1.003	0.874	0.985	1.172	1.282
27:20:06	27.3333	1.399	1.27	1.033	0.898	0.992	1.192	1.305
27:40:06	27.6667	1.419	1.277	1.062	0.919	1.032	1.212	1.316
28:00:06	28	1.416	1.267	1.067	0.934	1.027	1.235	1.337
28:20:06	28.3333	1.449	1.286	1.09	0.959	1.053	1.254	1.347
28:40:06	28.6667	1.464	1.331	1.133	1.006	1.098	1.272	1.377
29:00:06	29	1.476	1.345	1.158	1.006	1.112	1.293	1.376
29:20:06	29.3333	1.478	1.34	1.167	1.027	1.112	1.314	1.393
29:40:06	29.6667	1.498	1.338	1.184	1.044	1.131	1.332	1.407
30:00:06	30	1.523	1.396	1.216	1.062	1.139	1.347	1.421
30:20:06	30.3333	1.532	1.404	1.242	1.097	1.165	1.367	1.447
30:40:06	30.6667	1.545	1.416	1.263	1.134	1.18	1.419	1.449
31:00:06	31	1.551	1.423	1.264	1.13	1.193	1.398	1.463
31:20:06	31.3333	1.566	1.45	1.297	1.152	1.219	1.416	1.479
31:40:06	31.6667	1.582	1.461	1.308	1.225	1.266	1.468	1.521
32:00:06	32	1.588	1.473	1.327	1.196	1.241	1.453	1.506
32:20:06	32.3333	1.591	1.484	1.348	1.199	1.255	1.471	1.512
32:40:06	32.6667	1.597	1.491	1.365	1.24	1.305	1.513	1.523
33:00:06	33	1.607	1.511	1.372	1.245	1.312	1.498	1.53
33:20:06	33.3333	1.62	1.522	1.393	1.272	1.303	1.524	1.581
33:40:06	33.6667	1.618	1.535	1.392	1.283	1.312	1.521	1.559
34:00:06	34	1.633	1.547	1.405	1.317	1.331	1.566	1.563
34:20:06	34.3333	1.635	1.553	1.431	1.313	1.36	1.556	1.57
34:40:06	34.6667	1.655	1.566	1.45	1.327	1.371	1.565	1.583
35:00:06	35	1.671	1.584	1.473	1.372	1.375	1.579	1.598
35:20:06	35.3333	1.666	1.589	1.462	1.369	1.398	1.585	1.607
35:40:06	35.6667	1.683	1.598	1.494	1.383	1.4	1.614	1.619
36:00:06	36	1.663	1.612	1.489	1.4	1.421	1.605	1.626
36:20:06	36.3333	1.654	1.617	1.496	1.415	1.433	1.615	1.663
36:40:06	36.6667	1.667	1.633	1.515	1.425	1.442	1.624	1.638
37:00:06	37	1.671	1.639	1.539	1.436	1.454	1.633	1.68
37:20:06	37.3333	1.677	1.651	1.539	1.451	1.468	1.644	1.658
37:40:06	37.6667	1.681	1.658	1.552	1.462	1.47	1.651	1.706
38:00:06	38	1.686	1.663	1.568	1.479	1.501	1.66	1.672
38:20:06	38.3333	1.691	1.675	1.582	1.541	1.509	1.668	1.734
38:40:06	38.6667	1.685	1.67	1.582	1.497	1.513	1.675	1.722
39:00:06	39	1.7	1.672	1.608	1.511	1.536	1.695	1.748
39:20:06	39.3333	1.694	1.676	1.625	1.574	1.559	1.698	1.767
39:40:06	39.6667	1.702	1.674	1.618	1.54	1.57	1.698	1.727
40:00:06	40	1.705	1.684	1.639	1.613	1.601	1.735	1.794
40:20:06	40.3333	1.721	1.693	1.633	1.557	1.573	1.714	1.726
40:40:06	40.6667	1.733	1.688	1.64	1.562	1.577	1.722	1.739
41:00:06	41	1.728	1.69	1.648	1.579	1.596	1.72	1.738
41:20:06	41.3333	1.737	1.691	1.669	1.603	1.628	1.732	1.762
41:40:06	41.6667	1.741	1.691	1.686	1.608	1.635	1.733	1.767
42:00:06	42	1.748	1.702	1.682	1.611	1.622	1.746	1.768
42:20:06	42.3333	1.749	1.691	1.675	1.62	1.628	1.743	1.773
42:40:06	42.6667	1.761	1.692	1.671	1.616	1.635	1.748	1.749
43:00:06	43	1.769	1.692	1.672	1.637	1.646	1.756	1.761
43:20:06	43.3333	1.773	1.696	1.718	1.708	1.668	1.778	1.786
43:40:06	43.6667	1.779	1.708	1.705	1.651	1.665	1.781	1.772
44:00:06	44	1.778	1.715	1.715	1.653	1.664	1.772	1.784
44:20:06	44.3333	1.781	1.718	1.707	1.66	1.681	1.776	1.787
44:40:06	44.6667	1.787	1.725	1.723	1.665	1.683	1.782	1.789
45:00:06	45	1.789	1.727	1.739	1.674	1.693	1.792	1.797
45:20:06	45.3333	1.791	1.732	1.739	1.675	1.696	1.783	1.797
45:40:06	45.6667	1.797	1.737	1.729	1.689	1.707	1.794	1.802
46:00:06	46	1.8	1.744	1.748	1.695	1.704	1.791	1.81
46:20:06	46.3333	1.806	1.742	1.742	1.696	1.706	1.804	1.809
46:40:05	46.6667	1.809	1.75	1.751	1.704	1.709	1.794	1.81
47:00:06	47	1.81	1.75	1.772	1.701	1.723	1.801	1.815
47:20:06	47.3333	1.814	1.757	1.749	1.711	1.734	1.8	1.816
47:40:06	47.6667	1.818	1.759	1.766	1.709	1.724	1.803	1.816
48:00:06	48	1.817	1.762	1.749	1.711	1.726	1.797	1.816
48:20:06	48.3333	1.822	1.768	1.77	1.713	1.732	1.801	1.825
48:40:06	48.6667	1.824	1.772	1.762	1.721	1.729	1.803	1.825
49:00:06	49	1.828	1.773	1.776	1.712	1.729	1.808	1.826
49:20:06	49.3333	1.829	1.779	1.781	1.726	1.733	1.804	1.832
49:40:06	49.6667	1.834	1.781	1.782	1.725	1.744	1.809	1.834
50:00:06	50	1.843	1.787	1.77	1.721	1.737	1.815	1.828
50:20:06	50.3333	1.84	1.789	1.786	1.747	1.742	1.824	1.835
50:40:06	50.6667	1.84	1.793	1.787	1.729	1.739	1.813	1.84
51:00:06	51	1.847	1.794	1.792	1.74	1.737	1.83	1.831
51:20:06	51.3333	1.846	1.799	1.782	1.741	1.741	1.817	1.836
51:40:06	51.6667	1.853	1.799	1.787	1.751	1.75	1.825	1.841
52:00:06	52	1.851	1.805	1.778	1.741	1.744	1.814	1.839
52:20:06	52.3333	1.854	1.809	1.78	1.75	1.749	1.814	1.839
52:40:06	52.6667	1.86	1.81	1.799	1.736	1.749	1.831	1.843
53:00:06	53	1.863	1.813	1.808	1.752	1.764	1.833	1.851
53:20:06	53.3333	1.866	1.819	1.789	1.752	1.762	1.826	1.841
53:40:06	53.6667	1.868	1.819	1.8	1.752	1.768	1.824	1.843
54:00:06	54	1.872	1.823	1.781	1.748	1.763	1.826	1.838
54:20:06	54.3333	1.873	1.826	1.795	1.759	1.771	1.837	1.846
54:40:06	54.6667	1.876	1.829	1.814	1.75	1.753	1.834	1.861
55:00:06	55	1.877	1.833	1.789	1.76	1.763	1.829	1.841
55:20:06	55.3333	1.88	1.836	1.797	1.762	1.768	1.833	1.848
55:40:06	55.6667	1.883	1.838	1.821	1.764	1.77	1.84	1.853
56:00:06	56	1.888	1.845	1.815	1.764	1.773	1.844	1.857
56:20:06	56.3333	1.899	1.847	1.798	1.758	1.776	1.846	1.85
56:40:06	56.6667	1.9	1.855	1.804	1.775	1.773	1.836	1.847
57:00:06	57	1.9	1.854	1.837	1.764	1.779	1.856	1.871
57:20:06	57.3333	1.909	1.857	1.818	1.769	1.78	1.867	1.855
57:40:06	57.6667	1.909	1.86	1.821	1.773	1.778	1.853	1.876
58:00:06	58	1.911	1.86	1.842	1.802	1.791	1.879	1.877
58:20:06	58.3333	1.91	1.862	1.84	1.81	1.799	1.853	1.865
58:40:06	58.6667	1.922	1.873	1.822	1.764	1.797	1.861	1.853
59:00:06	59	1.921	1.873	1.829	1.805	1.793	1.852	1.882
59:20:06	59.3333	1.921	1.875	1.861	1.778	1.811	1.863	1.864
59:40:06	59.6667	1.924	1.876	1.881	1.797	1.813	1.862	1.869
60:00:06	60	1.931	1.877	1.855	1.812	1.812	1.876	1.902
60:20:06	60.3333	1.928	1.878	1.895	1.814	1.81	1.875	1.885
60:40:06	60.6667	1.932	1.881	1.909	1.833	1.8	1.88	1.873
61:00:06	61	1.937	1.882	1.902	1.861	1.806	1.881	1.874
61:20:06	61.3333	1.934	1.888	1.838	1.813	1.848	1.862	1.872
61:40:06	61.6667	1.934	1.89	1.9	1.831	1.816	1.863	1.88
62:00:06	62	1.947	1.892	1.922	1.815	1.821	1.895	1.879
62:20:06	62.3333	1.954	1.889	1.935	1.837	1.831	1.922	1.885
62:40:06	62.6667	1.94	1.888	1.92	1.882	1.834	1.879	1.888
63:00:06	63	1.944	1.897	1.907	1.805	1.819	1.912	1.89
63:20:06	63.3333	1.941	1.897	1.92	1.908	1.833	1.875	1.89
63:40:06	63.6667	1.954	1.9	1.893	1.925	1.82	1.877	1.899
64:00:06	64	1.949	1.898	1.933	1.845	1.847	1.899	1.901
64:20:06	64.3333	1.948	1.902	1.869	1.844	1.82	1.884	1.882
64:40:06	64.6667	1.953	1.908	1.929	1.882	1.821	1.904	1.899
65:00:06	65	1.947	1.906	1.952	1.906	1.83	1.931	1.893
65:20:06	65.3333	1.956	1.905	1.912	1.912	1.825	1.874	1.905
65:40:06	65.6667	1.954	1.911	1.975	1.934	1.873	2.003	1.895
66:00:06	66	1.95	1.919	1.961	1.96	1.832	1.939	1.878
66:20:06	66.3333	1.962	1.915	1.993	1.918	1.85	1.929	1.954
66:40:06	66.6667	1.956	1.915	1.983	1.932	1.833	1.949	1.908
67:00:06	67	1.961	1.917	1.945	1.931	1.883	1.938	1.894
67:20:06	67.3333	1.978	1.92	1.965	1.876	1.87	1.935	1.966
67:40:06	67.6667	1.968	1.921	1.968	1.931	1.865	1.942	1.891
68:00:06	68	1.961	1.923	1.99	1.913	1.871	1.964	1.913
68:20:06	68.3333	1.967	1.926	1.843	1.904	1.841	1.98	1.88
68:40:06	68.6667	1.966	1.938	2.004	1.956	1.849	1.922	1.964
69:00:06	69	1.975	1.945	2.001	1.857	1.881	1.966	1.882
69:20:06	69.3333	1.966	1.941	2.001	1.988	1.876	2.039	1.892
69:40:06	69.6667	1.975	1.936	1.994	1.909	1.876	2.012	1.968
70:00:06	70	1.967	1.937	1.981	1.927	1.841	1.909	1.913
70:20:06	70.3333	1.974	1.956	1.975	1.838	1.877	1.908	1.889
70:40:06	70.6667	1.978	1.951	1.987	1.926	1.917	2.026	1.92
71:00:06	71	1.986	1.945	1.97	1.901	1.897	2.043	1.961
71:20:06	71.3333	1.957	1.948	1.875	1.908	1.904	1.931	1.976
71:40:06	71.6667	1.965	1.951	1.894	1.876	1.973	1.934	1.896
72:00:06	72	1.959	1.958	1.914	1.989	1.85	2.015	1.951
72:20:06	72.3333	1.979	1.951	1.901	2.002	1.855	2.01	1.953
72:40:06	72.6667	1.967	1.955	1.884	1.988	1.925	2.005	1.957
73:00:06	73	1.968	1.952	1.878	2.013	1.855	2.033	2.014
73:20:06	73.3333	1.982	1.954	1.869	2.02	1.947	2.022	1.982
73:40:06	73.6667	1.959	1.956	1.843	1.929	1.85	1.985	1.883
74:00:06	74	1.962	1.95	1.854	1.993	1.854	1.995	1.992
74:20:06	74.3333	1.96	1.946	1.855	1.962	1.893	2.027	1.978
74:40:06	74.6667	1.961	1.951	1.855	2.005	1.92	2.035	1.937
75:00:06	75	1.97	1.956	1.848	1.948	1.863	1.975	1.945
75:20:06	75.3333	1.968	1.954	1.849	1.995	1.924	1.974	1.962
75:40:06	75.6667	1.967	1.954	1.851	2.03	1.896	2.005	1.933
76:00:06	76	1.967	1.948	1.851	2.018	1.91	1.999	1.957
76:20:06	76.3333	1.965	1.952	1.852	2.008	1.995	2.074	1.956
76:40:06	76.6667	1.967	1.957	1.851	2.015	1.857	1.939	1.971
77:00:06	77	1.969	1.957	1.851	1.881	1.892	2.049	1.937
77:20:06	77.3333	1.973	1.962	1.854	1.953	1.871	2.011	1.973
77:40:06	77.6667	1.969	1.957	1.854	2.033	1.946	1.916	2.018
78:00:06	78	1.974	1.957	1.855	2.023	1.864	2.025	1.966
78:20:06	78.3333	1.97	1.962	1.853	2.017	1.905	2.076	2.005
78:40:06	78.6667	1.975	1.961	1.855	1.843	1.948	1.962	1.953
79:00:06	79	1.965	1.957	1.858	2	1.966	2.014	1.99
79:20:06	79.3333	1.971	1.958	1.855	1.993	1.927	2.056	1.957
79:40:06	79.6667	1.97	1.962	1.855	1.967	1.914	2.017	2.006
80:00:06	80	1.971	1.958	1.856	2.008	1.897	2.092	2.014
80:20:06	80.3333	1.974	1.959	1.854	1.973	1.941	2.057	1.985
80:40:06	80.6667	1.973	1.961	1.855	2.003	1.866	2.076	2.027
81:00:06	81	1.975	1.968	1.857	2.022	1.873	2.1	1.984
81:20:06	81.3333	1.972	1.964	1.859	1.963	1.988	2.094	2.039
81:40:06	81.6667	1.979	1.966	1.859	1.973	1.875	1.98	2.002
82:00:06	82	1.977	1.963	1.86	2.004	1.885	2.035	2.038
82:20:06	82.3333	1.975	1.964	1.86	2.035	1.907	2.025	2.038
82:40:06	82.6667	1.972	1.962	1.861	2.002	1.898	2.075	2.028
83:00:06	83	1.977	1.964	1.862	1.999	1.884	2.088	2.045
83:20:06	83.3333	1.981	1.966	1.859	2.007	1.913	2.018	1.894
83:40:06	83.6667	1.981	1.965	1.862	1.991	1.888	2.069	2.007
84:00:06	84	1.977	1.966	1.862	2.028	1.953	2.061	2.044
84:20:06	84.3333	1.978	1.963	1.864	2.013	1.877	2.09	2.039
84:40:06	84.6667	1.975	1.974	1.861	2.022	1.878	2.097	2.021
85:00:06	85	1.979	1.97	1.863	1.984	1.9	2.091	2.041
85:20:06	85.3333	1.977	1.965	1.862	1.996	1.968	2.083	2.056
85:40:06	85.6667	1.984	1.968	1.863	1.867	1.912	2.048	2.025
86:00:06	86	1.98	1.97	1.865	2.022	1.879	2.07	1.949
86:20:06	86.3333	1.985	1.969	1.869	2.039	1.931	2.109	2.041
86:40:06	86.6667	1.98	1.969	1.866	1.989	1.954	2.008	2.036
87:00:06	87	1.981	1.978	1.868	2.004	1.924	2.096	1.976
87:20:06	87.3333	1.984	1.972	1.868	2.004	1.908	2.055	2.03
87:40:06	87.6667	1.983	1.972	1.865	2.02	1.907	2.05	1.899
88:00:06	88	1.983	1.969	1.867	2.037	1.98	2.068	2.036
88:20:06	88.3333	1.982	1.971	1.867	1.99	1.898	2.017	2.024
88:40:06	88.6667	1.983	1.974	1.867	2.015	1.884	2.097	2.052
89:00:06	89	1.981	1.971	1.869	2.031	1.892	2.053	2.037
89:20:06	89.3333	1.982	1.974	1.869	1.972	1.932	2.017	2.025
89:40:06	89.6667	1.981	1.975	1.867	2.007	1.972	2.098	2.028
90:00:06	90	1.979	1.978	1.87	2.019	1.946	2.086	2.036
90:20:06	90.3333	1.981	1.979	1.871	2.001	1.971	2.032	2.023
90:40:06	90.6667	1.98	1.98	1.871	2.046	1.975	2.089	2.039
91:00:06	91	1.979	1.975	1.873	1.993	1.974	2.097	2.033
91:20:06	91.3333	1.982	1.975	1.871	1.922	1.886	2.07	2.02
91:40:06	91.6667	1.981	1.978	1.874	1.973	1.896	2.087	1.991
92:00:06	92	1.984	1.972	1.874	1.991	1.888	2.041	2
92:20:06	92.3333	1.984	1.972	1.87	2.006	1.974	2.076	2.06
92:40:06	92.6667	1.99	1.975	1.877	2.016	1.953	2.101	2.053
93:00:06	93	1.979	1.972	1.872	1.939	1.951	2.079	2.004
93:20:06	93.3333	1.989	1.974	1.875	1.985	1.957	2.081	2.033
93:40:06	93.6667	1.987	1.983	1.884	2.001	1.986	2.097	2.027
94:00:06	94	1.99	1.975	1.879	2.025	1.928	2.012	2.001
94:20:06	94.3333	1.986	1.986	1.873	1.971	1.96	2.091	1.935
94:40:06	94.6667	1.998	1.982	1.877	2.003	1.962	2.104	2.022
95:00:06	95	2.005	1.976	1.881	1.901	1.903	1.973	1.996
95:20:06	95.3333	1.987	1.983	1.873	1.973	1.917	2.092	1.995
95:40:06	95.6667	1.999	1.983	1.877	1.877	1.915	2.086	1.999
96:00:06	96	1.994	1.988	1.878	1.986	1.979	2.117	2.024
96:20:06	96.3333	1.998	1.979	1.885	1.985	1.985	2.097	2.028
96:40:06	96.6667	1.999	1.995	1.887	1.95	1.904	2.074	2.014
97:00:06	97	2.007	1.997	1.879	1.992	1.966	2.117	2.03
97:20:06	97.3333	1.999	1.991	1.88	1.976	1.954	2.125	2.015
97:40:06	97.6667	2.001	1.994	1.885	1.987	1.968	2.09	2.005
98:00:06	98	2.005	1.993	1.887	1.994	1.977	2.117	2.019
98:20:06	98.3333	2.004	1.994	1.887	1.997	1.979	2.129	2.01
98:40:06	98.6667	1.999	1.995	1.888	1.993	1.975	2.098	2.031
99:00:06	99	2.001	1.995	1.884	1.997	1.982	2.118	2.022
99:20:06	99.3333	2.002	1.995	1.887	1.941	1.985	2.071	1.992
99:40:06	99.6667	1.999	1.992	1.885	1.993	1.981	2.086	2.041
100:00:06	100	2.001	1.997	1.887	1.996	1.896	2.112	2.018
100:20:06	100.333	1.996	1.997	1.887	1.998	1.974	2.115	2.029
100:40:06	100.667	1.999	1.988	1.886	1.882	1.894	2.039	2.038
101:00:06	101	2.001	1.982	1.886	1.993	1.893	2.072	1.938
101:20:06	101.333	1.999	1.975	1.888	2.001	1.983	2.085	1.989
101:40:06	101.667	2.007	1.984	1.886	1.882	1.897	2.066	2.007
102:00:06	102	2.001	1.979	1.89	1.994	1.98	2.135	2.014
102:20:06	102.333	2.004	1.984	1.889	1.984	1.976	2.123	1.984
102:40:06	102.667	2.001	1.977	1.892	1.97	1.982	2.139	1.993
103:00:06	103	2.005	1.982	1.89	2.002	1.974	2.121	1.966
103:20:06	103.333	2.005	1.984	1.889	2.004	1.979	2.131	2.024
103:40:06	103.667	2.005	1.984	1.889	1.998	1.974	2.119	2.013
104:00:06	104	2.007	1.985	1.892	1.895	1.923	2.136	2.004
104:20:06	104.333	2.003	1.988	1.893	2.004	1.982	2.117	2.02
104:40:06	104.667	2.008	1.988	1.892	2.006	1.985	2.145	2.027
105:00:06	105	2.003	1.986	1.893	2.006	1.981	2.149	2.015
105:20:06	105.333	2.006	1.99	1.894	1.96	1.91	2.078	1.994
105:40:06	105.667	2.015	1.992	1.894	2.006	1.945	2.078	2.038
106:00:06	106	2.007	1.988	1.893	2.003	1.983	2.099	2.037
106:20:06	106.333	2.007	1.984	1.893	2.01	1.984	2.118	1.998
106:40:06	106.667	2.008	1.986	1.894	2.005	1.985	2.105	2.02
107:00:06	107	2.01	1.991	1.896	1.994	1.979	2.116	2.003
107:20:06	107.333	2.012	1.987	1.897	2.007	1.945	2.103	2.009
107:40:06	107.667	2.012	1.992	1.896	2.012	1.95	2.131	2.03
108:00:06	108	2.007	1.99	1.898	2.007	1.954	2.106	2.02
108:20:06	108.333	2.009	1.989	1.899	1.987	1.958	2.114	2.027
108:40:06	108.667	2.012	1.99	1.899	2.001	1.913	2.132	1.935
109:00:06	109	2.008	1.991	1.897	2.014	1.934	2.099	2.026
109:20:06	109.333	2.007	1.988	1.901	2.01	1.955	2.071	2.006
109:40:06	109.667	2.012	1.994	1.902	2.008	1.954	2.081	2.032
110:00:06	110	2.011	1.992	1.898	2.02	1.938	2.135	2.04
110:20:06	110.333	2.012	1.992	1.901	2.016	1.954	2.138	2.034
110:40:06	110.667	2.011	1.993	1.901	2.008	1.953	2.047	2.028
111:00:06	111	2.013	1.993	1.9	2.016	1.958	2.119	2.019
111:20:06	111.333	2.01	2.001	1.903	1.998	1.949	2.071	2.023
111:40:06	111.667	2.012	1.99	1.903	2.016	1.955	2.078	2.033
112:00:06	112	2.011	1.992	1.903	1.924	1.918	2.05	2.015
112:20:06	112.333	2.014	1.994	1.902	2.02	1.951	2.087	2.017
112:40:06	112.667	2.025	2	1.905	2.019	1.919	2.082	2.001
113:00:06	113	2.021	1.995	1.904	2.019	1.956	2.08	2.022
113:20:06	113.333	2.016	1.992	1.905	2.005	1.954	2.106	2.006
113:40:06	113.667	2.014	1.993	1.903	2.018	1.956	2.105	1.996
114:00:06	114	2.018	1.995	1.905	2.012	1.956	2.076	2.002
114:20:06	114.333	2.014	1.994	1.904	2.021	1.955	2.109	2.027
114:40:06	114.667	2.016	1.997	1.906	2.024	1.956	2.121	2.009
115:00:06	115	2.018	1.995	1.905	2.016	1.958	2.108	2.025
115:20:06	115.333	2.021	1.995	1.907	2.021	1.96	2.101	2.006
115:40:06	115.667	2.024	1.998	1.909	2.027	1.956	2.105	2.033
116:00:06	116	2.017	1.997	1.907	2.022	1.961	2.08	2.004
116:20:06	116.333	2.02	1.996	1.908	2.015	1.955	2.082	2.003
116:40:06	116.667	2.018	1.997	1.911	2.02	1.961	2.114	2.024
117:00:06	117	2.026	2.003	1.941	2.017	1.96	2.122	2.026
117:20:06	117.333	2.028	2	1.918	1.97	1.92	2.099	1.97
117:40:06	117.667	2.032	2.018	1.926	2.021	1.938	2.098	2.037
118:00:06	118	2.026	2.011	1.944	2.012	1.96	2.101	2.023
118:20:06	118.333	2.024	2.007	1.924	2.023	1.969	2.106	2.015
118:40:06	118.667	2.023	2.006	1.924	1.993	1.944	2.082	2.021
119:00:06	119	2.019	2.011	1.924	1.951	1.937	2.071	2.016
119:20:06	119.333	2.022	2.012	1.926	2.008	1.938	2.107	2.019
119:40:06	119.667	2.022	2.025	1.927	2.022	1.949	2.092	2.029
120:00:06	120	2.028	2.021	1.927	2.026	1.945	2.103	2.023
120:20:06	120.333	2.024	2.016	1.928	2.025	1.955	2.107	2.027
120:40:06	120.667	2.02	2.013	1.925	2.011	1.941	2.099	2.019
121:00:06	121	2.024	2.019	1.925	2.011	1.964	2.097	2.031
121:20:06	121.333	2.031	2.019	1.928	2.022	1.982	2.106	2.021
121:40:06	121.667	2.025	2.017	1.946	2.017	1.945	2.11	2.026
122:00:06	122	2.026	2.019	1.932	2.026	1.964	2.107	2.016
122:20:06	122.333	2.026	2.019	1.926	2.037	1.977	2.105	2.028
122:40:06	122.667	2.032	2.024	1.928	2.032	1.956	2.114	2.022
123:00:06	123	2.03	2.023	1.93	2.026	1.947	2.112	2.024
123:20:06	123.333	2.027	2.019	1.931	2.016	1.948	2.119	2.018
123:40:06	123.667	2.028	2.02	1.933	2.02	1.949	2.114	2.018
124:00:06	124	2.03	2.022	1.933	2.034	1.949	2.112	2.01
124:20:06	124.333	2.034	2.021	1.932	2.023	1.958	2.114	2.012
124:40:06	124.667	2.035	2.026	1.931	2.029	1.983	2.115	2.018
125:00:06	125	2.029	2.019	1.931	2.034	1.949	2.115	2.017
125:20:06	125.333	2.032	2.024	1.934	2.033	1.956	2.115	2.025
125:40:06	125.667	2.035	2.023	1.934	2.037	1.953	2.117	2.021
126:00:06	126	2.034	2.02	1.933	2.037	1.953	2.12	2.023
126:20:06	126.333	2.033	2.026	1.938	2.034	1.958	2.115	2.027
126:40:06	126.667	2.035	2.021	1.933	2.017	1.957	2.114	2.025
127:00:06	127	2.038	2.022	1.936	2.036	1.982	2.118	2.022
127:20:06	127.333	2.034	2.025	1.937	2.026	1.948	2.121	2.026
127:40:06	127.667	2.033	2.026	1.937	2.036	1.956	2.112	2.032
128:00:06	128	2.038	2.027	1.939	2.032	1.954	2.116	2.032
128:20:06	128.333	2.035	2.025	1.936	2.035	1.96	2.115	2.029
128:40:06	128.667	2.034	2.026	1.934	2.026	1.96	2.118	2.031
129:00:06	129	2.035	2.022	1.937	2.035	1.956	2.115	2.033
129:20:06	129.333	2.044	2.033	1.942	2.029	1.954	2.125	2.036
129:40:06	129.667	2.036	2.026	1.937	2.037	1.956	2.122	2.035
130:00:06	130	2.049	2.039	1.948	2.042	1.966	2.123	2.039
130:20:06	130.333	2.039	2.028	1.948	2.041	1.971	2.127	2.035
130:40:06	130.667	2.039	2.032	1.94	2.017	1.961	2.122	2.037
131:00:06	131	2.039	2.031	1.942	2.042	1.98	2.128	2.037
131:20:06	131.333	2.039	2.029	1.944	2.034	1.966	2.126	2.041
131:40:06	131.667	2.064	2.03	1.941	2.028	1.961	2.13	2.036
132:00:06	132	2.041	2.033	1.942	2.022	1.967	2.123	2.041
132:20:06	132.333	2.041	2.033	1.943	1.93	1.988	2.127	2.035
132:40:06	132.667	2.042	2.033	1.944	1.99	1.96	2.124	2.044
133:00:06	133	2.041	2.031	1.944	1.992	1.965	2.131	2.042
133:20:06	133.333	2.042	2.037	1.947	1.994	1.963	2.127	2.044
133:40:06	133.667	2.043	2.034	1.946	1.982	1.968	2.134	2.046
134:00:06	134	2.046	2.04	1.96	1.996	1.969	2.131	2.047
134:20:06	134.333	2.046	2.042	1.98	1.993	1.978	2.131	2.045
134:40:06	134.667	2.048	2.039	1.972	1.998	1.99	2.132	2.049
135:00:06	135	2.041	2.039	1.967	1.991	1.988	2.136	2.047
135:20:06	135.333	2.043	2.037	1.962	1.997	1.98	2.134	2.048
135:40:06	135.667	2.045	2.048	1.989	2	1.981	2.137	2.044
136:00:06	136	2.047	2.044	1.965	1.998	1.979	2.136	2.046
136:20:06	136.333	2.05	2.042	1.965	1.997	1.978	2.136	2.053
136:40:06	136.667	2.047	2.044	1.964	1.993	1.978	2.135	2.052
137:00:06	137	2.056	2.051	1.97	2.002	1.984	2.136	2.054
137:20:06	137.333	2.052	2.046	1.966	2	1.988	2.134	2.042
137:40:06	137.667	2.056	2.052	1.966	2.003	1.983	2.137	2.025
138:00:06	138	2.054	2.053	1.963	2.003	1.979	2.136	2.027
138:20:06	138.333	2.051	2.052	1.962	2.003	1.977	2.141	2.03
138:40:06	138.667	2.057	2.053	1.963	2.004	1.982	2.138	2.021
139:00:06	139	2.055	2.048	1.965	2.001	1.982	2.14	2.026
139:20:06	139.333	2.054	2.05	1.961	2.007	1.983	2.138	2.02
139:40:06	139.667	2.057	2.045	1.965	2.006	1.984	2.141	2.018
140:00:06	140	2.054	2.048	1.966	2.004	1.984	2.139	2.022
140:20:06	140.333	2.056	2.048	1.963	2.005	1.985	2.141	2.024
140:40:06	140.667	2.061	2.052	1.967	2.005	1.986	2.143	2.019
141:00:06	141	2.057	2.053	1.968	2.007	1.985	2.148	2.025
141:20:06	141.333	2.056	2.049	1.964	2.008	1.986	2.148	2.025
141:40:06	141.667	2.063	2.056	1.964	2.004	2.024	2.15	2.028
142:00:06	142	2.06	2.057	1.964	2.007	1.987	2.154	2.022
142:20:06	142.333	2.059	2.07	1.96	2.022	2.012	2.148	2.02
142:40:06	142.667	2.058	2.06	1.962	2.041	1.986	2.145	2.022
143:00:06	143	2.059	2.059	1.966	2.019	1.994	2.109	2.03
143:20:06	143.333	2.063	2.065	1.967	2.023	1.99	2.153	2.028
143:40:06	143.667	2.069	2.079	1.989	2.01	2.014	2.155	2.03
144:00:06	144	2.061	2.067	1.97	2.041	1.992	2.162	2.032
144:20:06	144.333	2.065	2.066	1.97	2.032	1.993	2.164	2.034
144:40:06	144.667	2.062	2.064	1.97	2.047	1.994	2.163	2.029
145:00:06	145	2.066	2.072	1.97	1.986	2.018	2.166	2.03
145:20:06	145.333	2.064	2.073	1.974	2.045	2.016	2.172	2.032
145:40:06	145.667	2.062	2.073	1.98	2.034	1.996	2.167	2.038
146:00:06	146	2.063	2.072	1.97	2.055	1.997	2.171	2.024
146:20:06	146.333	2.065	2.073	1.973	2.033	2.005	2.167	2.022
146:40:06	146.667	2.066	2.07	1.97	2.031	1.998	2.169	2.018
147:00:06	147	2.064	2.075	1.97	2.056	1.998	2.167	2.017
147:20:06	147.333	2.066	2.074	1.969	2.046	2.002	2.169	2.015
147:40:06	147.667	2.067	2.077	1.973	2.049	2.002	2.17	2.018
148:00:06	148	2.068	2.075	1.972	2.027	2.004	2.171	2.006
148:20:06	148.333	2.064	2.076	1.972	2.034	2.004	2.17	2.02
148:40:06	148.667	2.069	2.073	1.973	2.062	2.004	2.177	2.014
149:00:06	149	2.066	2.076	1.972	2.06	2.003	2.174	2.012
149:20:06	149.333	2.069	2.076	1.976	2.045	2.001	2.173	2.026
149:40:06	149.667	2.069	2.081	1.974	2.04	2.013	2.172	2.014
150:00:06	150	2.07	2.079	1.974	2.036	2.008	2.177	2.024
150:20:06	150.333	2.07	2.077	1.977	2.049	2.016	2.179	2.016
150:40:06	150.667	2.067	2.079	1.976	2.052	2.008	2.177	2.011
151:00:06	151	2.066	2.079	1.976	2.048	2.014	2.179	2.01
151:20:06	151.333	2.071	2.079	1.975	2.05	2.022	2.182	2.011
151:40:06	151.667	2.066	2.079	1.979	2.047	2.016	2.18	2.011
152:00:06	152	2.066	2.075	1.979	2.052	2.021	2.182	2.012
152:20:06	152.333	2.066	2.079	2.008	2.048	2.018	2.184	2.019
152:40:06	152.667	2.067	2.077	1.978	2.05	2.016	2.177	2.022
153:00:06	153	2.066	2.081	1.978	2.039	2.019	2.183	2.024
153:20:06	153.333	2.07	2.085	1.983	2.045	2.012	2.18	2.017
153:40:06	153.667	2.07	2.08	1.981	2.058	2.017	2.179	2.011
154:00:06	154	2.066	2.082	1.984	2.053	2.022	2.178	2.016
154:20:06	154.333	2.068	2.08	1.981	2.051	2.022	2.18	2.014
154:40:06	154.667	2.07	2.088	1.983	2.037	2.035	2.178	2.001
155:00:06	155	2.073	2.09	1.989	2.051	2.054	2.182	2.01
155:20:06	155.333	2.074	2.086	1.989	2.051	2.025	2.184	2.014
155:40:06	155.667	2.07	2.086	1.985	2.047	2.029	2.179	2.006
156:00:06	156	2.071	2.085	1.989	2.05	2.026	2.184	2.01
156:20:06	156.333	2.072	2.086	1.99	2.05	2.028	2.179	2.014
156:40:06	156.667	2.07	2.082	1.99	2.049	2.033	2.176	2.011
157:00:06	157	2.073	2.081	1.988	2.053	2.036	2.181	2.008
157:20:06	157.333	2.072	2.087	1.989	2.07	2.039	2.192	2.011
157:40:06	157.667	2.07	2.088	1.986	2.07	2.036	2.199	2.013
158:00:06	158	2.077	2.094	1.989	2.051	2.041	2.187	2.022
158:20:06	158.333	2.071	2.089	1.986	2.052	2.038	2.189	2.011
158:40:06	158.667	2.076	2.095	1.993	2.053	2.029	2.185	2.016
159:00:06	159	2.078	2.091	1.992	2.054	2.035	2.187	2.013
159:20:06	159.333	2.075	2.092	1.993	2.061	2.04	2.187	2.012
159:40:06	159.667	2.076	2.093	1.989	2.05	2.074	2.188	2.013
160:00:06	160	2.074	2.092	1.994	2.058	2.038	2.19	2.016
160:20:06	160.333	2.077	2.096	1.991	2.059	2.057	2.182	2.019
160:40:06	160.667	2.076	2.092	1.993	2.057	2.043	2.187	2.02
161:00:06	161	2.075	2.093	1.996	2.059	2.06	2.186	2.027
161:20:06	161.333	2.077	2.091	1.992	2.062	2.047	2.19	2.014
161:40:06	161.667	2.077	2.093	1.992	2.052	2.062	2.195	2.014
162:00:06	162	2.077	2.091	1.991	2.06	2.059	2.191	2.015
162:20:06	162.333	2.079	2.097	2.022	2.059	2.067	2.188	2.026
162:40:06	162.667	2.074	2.097	1.993	2.061	2.051	2.187	2.02
163:00:06	163	2.074	2.097	2.016	2.058	2.075	2.183	2.018
163:20:06	163.333	2.076	2.097	1.993	2.059	2.049	2.189	2.023
163:40:06	163.667	2.075	2.099	1.992	2.063	2.058	2.191	2.026
164:00:06	164	2.075	2.097	1.993	2.064	2.089	2.204	2.02
164:20:06	164.333	2.081	2.095	1.995	2.066	2.086	2.2	2.02
164:40:06	164.667	2.076	2.093	2	2.061	2.075	2.189	2.026
165:00:06	165	2.076	2.097	1.999	2.068	2.093	2.198	2.023
165:20:06	165.333	2.076	2.094	1.995	2.063	2.085	2.201	2.028
165:40:06	165.667	2.078	2.094	1.996	2.065	2.102	2.201	2.027
166:00:06	166	2.077	2.096	2.023	2.063	2.066	2.195	2.03
166:20:06	166.333	2.079	2.099	1.995	2.064	2.106	2.199	2.027
166:40:06	166.667	2.078	2.095	1.996	2.062	2.094	2.2	2.025
167:00:06	167	2.082	2.095	1.999	2.064	2.105	2.2	2.033
167:20:06	167.333	2.081	2.094	1.996	2.066	2.105	2.197	2.024
167:40:06	167.667	2.077	2.094	1.994	2.061	2.106	2.198	2.03
168:00:06	168	2.08	2.097	1.996	2.069	2.112	2.207	2.026
	Compiled 2-hourly data
	Time (hrs)	Ancestor_893	893_10	893_20	893_30	893_40	893_50	893_60
	1	0.31	0.287	0.21	0.19	0.267	0.312	0.267
	3	0.333	0.291	0.215	0.188	0.289	0.335	0.275
	5	0.35	0.303	0.222	0.198	0.303	0.348	0.294
	7	0.377	0.317	0.233	0.211	0.324	0.377	0.325
	9	0.416	0.346	0.251	0.23	0.343	0.415	0.365
	11	0.502	0.377	0.278	0.26	0.38	0.467	0.423
	13	0.541	0.429	0.315	0.296	0.414	0.497	0.501
	15	0.652	0.499	0.355	0.336	0.474	0.566	0.578
	17	0.757	0.588	0.417	0.399	0.539	0.646	0.681
	19	0.895	0.682	0.505	0.461	0.64	0.734	0.797
	21	1	0.814	0.59	0.539	0.686	0.817	0.917
	23	1.145	0.949	0.71	0.638	0.787	0.922	1.04
	25	1.276	1.11	0.857	0.762	0.891	1.044	1.166
	27	1.387	1.239	1.003	0.874	0.985	1.172	1.282
	29	1.476	1.345	1.158	1.006	1.112	1.293	1.376
	31	1.551	1.423	1.264	1.13	1.193	1.398	1.463
	33	1.607	1.511	1.372	1.245	1.312	1.498	1.53
	35	1.671	1.584	1.473	1.372	1.375	1.579	1.598
	37	1.671	1.639	1.539	1.436	1.454	1.633	1.68
								Strain	Growth rate
								Ancestor Y893	0.084
								Y893_10	0.0826
								Y893_20	0.0933
								Y893_30	0.0866
								Y893_40	0.0751
								Y893_50	0.065
								Y893_60	0.0803
							Error rates were below 4% for all values

## Sheet: 879
		Average OD600nm values compiled from triplicates of Bioscreen C results for each strain
Time	Time (hrs)	Ancestor_Y879	Y879_10	Y879_20	Y879_30	Y879_40	Y879_50	Y879_60	Y879_70	Y879_80
00:00:57	0	0.285	0.297	0.312	0.306	0.236	0.263	0.313	0.486	0.245
00:20:06	0.333333	0.244	0.214	0.194	0.204	0.191	0.212	0.231	0.317	0.209
00:40:06	0.666667	0.249	0.235	0.233	0.23	0.198	0.226	0.302	0.39	0.228
01:00:06	1	0.259	0.256	0.312	0.259	0.206	0.236	0.328	0.484	0.236
01:20:06	1.33333	0.257	0.251	0.31	0.251	0.202	0.234	0.325	0.492	0.234
01:40:06	1.66667	0.266	0.272	0.346	0.288	0.213	0.25	0.342	0.513	0.247
02:00:06	2	0.265	0.265	0.333	0.277	0.211	0.245	0.335	0.504	0.25
02:20:06	2.33333	0.271	0.272	0.341	0.287	0.215	0.251	0.346	0.522	0.256
02:40:06	2.66667	0.272	0.277	0.357	0.3	0.218	0.258	0.352	0.53	0.26
03:00:06	3	0.269	0.27	0.344	0.289	0.215	0.254	0.348	0.533	0.256
03:20:06	3.33333	0.282	0.283	0.36	0.301	0.222	0.263	0.356	0.546	0.259
03:40:06	3.66667	0.282	0.286	0.374	0.311	0.223	0.269	0.362	0.55	0.272
04:00:06	4	0.289	0.293	0.382	0.318	0.227	0.273	0.368	0.559	0.265
04:20:06	4.33333	0.305	0.308	0.395	0.327	0.232	0.278	0.374	0.563	0.275
04:40:06	4.66667	0.297	0.289	0.369	0.309	0.228	0.273	0.368	0.573	0.267
05:00:06	5	0.306	0.304	0.391	0.326	0.232	0.284	0.379	0.58	0.271
05:20:06	5.33333	0.311	0.299	0.39	0.327	0.234	0.284	0.381	0.587	0.281
05:40:06	5.66667	0.31	0.294	0.372	0.316	0.233	0.284	0.379	0.607	0.275
06:00:06	6	0.324	0.299	0.381	0.326	0.238	0.291	0.386	0.622	0.281
06:20:06	6.33333	0.34	0.324	0.426	0.351	0.244	0.301	0.396	0.599	0.291
06:40:06	6.66667	0.345	0.327	0.429	0.354	0.243	0.303	0.398	0.605	0.299
07:00:06	7	0.356	0.343	0.444	0.369	0.248	0.312	0.407	0.616	0.303
07:20:06	7.33333	0.372	0.351	0.45	0.375	0.253	0.317	0.411	0.623	0.312
07:40:06	7.66667	0.375	0.351	0.453	0.378	0.254	0.32	0.414	0.634	0.307
08:00:06	8	0.382	0.357	0.458	0.383	0.256	0.325	0.419	0.637	0.31
08:20:06	8.33333	0.397	0.369	0.473	0.395	0.262	0.334	0.426	0.648	0.335
08:40:06	8.66667	0.405	0.367	0.466	0.391	0.262	0.336	0.427	0.651	0.323
09:00:06	9	0.426	0.388	0.501	0.414	0.27	0.35	0.442	0.669	0.338
09:20:06	9.33333	0.434	0.396	0.506	0.425	0.275	0.357	0.45	0.68	0.346
09:40:06	9.66667	0.444	0.4	0.507	0.43	0.278	0.363	0.454	0.689	0.346
10:00:06	10	0.457	0.417	0.533	0.444	0.281	0.372	0.462	0.701	0.354
10:20:06	10.3333	0.476	0.424	0.536	0.451	0.289	0.381	0.472	0.715	0.354
10:40:06	10.6667	0.495	0.439	0.56	0.469	0.294	0.391	0.482	0.729	0.374
11:00:06	11	0.507	0.445	0.565	0.473	0.296	0.396	0.489	0.739	0.38
11:20:06	11.3333	0.534	0.478	0.601	0.5	0.305	0.413	0.503	0.759	0.397
11:40:06	11.6667	0.538	0.471	0.584	0.483	0.3	0.406	0.497	0.76	0.378
12:00:06	12	0.564	0.501	0.629	0.521	0.314	0.43	0.523	0.787	0.412
12:20:06	12.3333	0.578	0.51	0.641	0.532	0.316	0.438	0.529	0.801	0.419
12:40:06	12.6667	0.598	0.53	0.665	0.553	0.323	0.451	0.541	0.822	0.426
13:00:06	13	0.63	0.556	0.691	0.578	0.334	0.465	0.557	0.84	0.461
13:20:06	13.3333	0.639	0.565	0.702	0.587	0.335	0.472	0.563	0.851	0.452
13:40:06	13.6667	0.671	0.593	0.732	0.611	0.346	0.49	0.584	0.876	0.472
14:00:06	14	0.686	0.609	0.748	0.62	0.354	0.502	0.594	0.889	0.485
14:20:06	14.3333	0.71	0.631	0.773	0.647	0.364	0.517	0.612	0.911	0.493
14:40:06	14.6667	0.736	0.653	0.797	0.668	0.37	0.531	0.623	0.928	0.515
15:00:06	15	0.76	0.673	0.82	0.688	0.382	0.547	0.638	0.948	0.525
15:20:06	15.3333	0.785	0.695	0.844	0.711	0.389	0.562	0.655	0.968	0.545
15:40:06	15.6667	0.812	0.717	0.871	0.731	0.399	0.577	0.67	0.983	0.557
16:00:06	16	0.84	0.748	0.894	0.753	0.414	0.596	0.688	1.001	0.58
16:20:06	16.3333	0.863	0.763	0.914	0.77	0.416	0.609	0.701	1.019	0.59
16:40:06	16.6667	0.9	0.784	0.94	0.796	0.429	0.625	0.721	1.037	0.618
17:00:06	17	0.913	0.795	0.946	0.807	0.431	0.635	0.731	1.049	0.615
17:20:06	17.3333	0.946	0.818	0.985	0.836	0.445	0.657	0.753	1.067	0.639
17:40:06	17.6667	0.975	0.837	1.012	0.865	0.456	0.677	0.77	1.087	0.654
18:00:06	18	0.995	0.85	1.029	0.885	0.464	0.69	0.783	1.103	0.662
18:20:06	18.3333	1.027	0.87	1.061	0.907	0.474	0.707	0.801	1.118	0.688
18:40:06	18.6667	1.063	0.897	1.092	0.929	0.49	0.727	0.822	1.135	0.706
19:00:06	19	1.086	0.912	1.115	0.956	0.501	0.744	0.836	1.15	0.721
19:20:06	19.3333	1.107	0.92	1.136	0.975	0.509	0.762	0.852	1.162	0.741
19:40:06	19.6667	1.131	0.939	1.164	0.994	0.524	0.782	0.87	1.18	0.758
20:00:06	20	1.156	0.952	1.189	1.02	0.54	0.798	0.891	1.198	0.774
20:20:06	20.3333	1.169	0.955	1.204	1.04	0.547	0.811	0.895	1.214	0.782
20:40:06	20.6667	1.187	0.966	1.226	1.061	0.561	0.834	0.911	1.225	0.803
21:00:06	21	1.212	0.973	1.252	1.084	0.581	0.854	0.933	1.245	0.817
21:20:06	21.3333	1.226	0.979	1.269	1.107	0.589	0.871	0.945	1.266	0.831
21:40:06	21.6667	1.247	0.988	1.294	1.133	0.605	0.893	0.965	1.282	0.849
22:00:06	22	1.264	0.988	1.309	1.148	0.606	0.91	0.975	1.303	0.862
22:20:06	22.3333	1.277	0.99	1.321	1.161	0.615	0.928	0.985	1.327	0.875
22:40:06	22.6667	1.292	0.997	1.341	1.175	0.633	0.952	1.005	1.345	0.895
23:00:06	23	1.313	1.011	1.364	1.198	0.659	0.974	1.023	1.368	0.911
23:20:06	23.3333	1.337	1.02	1.383	1.222	0.675	0.992	1.032	1.389	0.928
23:40:06	23.6667	1.351	1.019	1.397	1.233	0.692	1.01	1.043	1.402	0.941
24:00:06	24	1.364	1.018	1.399	1.241	0.7	1.025	1.049	1.433	0.959
24:20:06	24.3333	1.386	1.031	1.432	1.257	0.722	1.047	1.065	1.435	0.971
24:40:06	24.6667	1.399	1.029	1.441	1.258	0.733	1.061	1.074	1.463	0.984
25:00:06	25	1.412	1.032	1.45	1.279	0.746	1.078	1.085	1.489	0.995
25:20:06	25.3333	1.425	1.036	1.459	1.281	0.759	1.095	1.096	1.516	1.007
25:40:06	25.6667	1.441	1.04	1.471	1.289	0.777	1.111	1.11	1.54	1.022
26:00:06	26	1.465	1.054	1.505	1.302	0.794	1.129	1.127	1.538	1.039
26:20:06	26.3333	1.482	1.052	1.513	1.302	0.814	1.145	1.137	1.565	1.054
26:40:06	26.6667	1.498	1.065	1.537	1.323	0.822	1.161	1.157	1.595	1.067
27:00:06	27	1.506	1.077	1.548	1.343	0.841	1.177	1.171	1.609	1.089
27:20:06	27.3333	1.503	1.079	1.54	1.343	0.857	1.189	1.185	1.632	1.095
27:40:06	27.6667	1.502	1.091	1.551	1.351	0.871	1.207	1.206	1.628	1.124
28:00:06	28	1.507	1.103	1.559	1.371	0.89	1.223	1.227	1.625	1.142
28:20:06	28.3333	1.508	1.092	1.568	1.38	0.903	1.239	1.243	1.633	1.153
28:40:06	28.6667	1.515	1.102	1.564	1.382	0.918	1.251	1.262	1.634	1.172
29:00:06	29	1.516	1.085	1.568	1.385	0.932	1.269	1.282	1.644	1.187
29:20:06	29.3333	1.532	1.113	1.611	1.406	0.957	1.286	1.306	1.64	1.197
29:40:06	29.6667	1.535	1.102	1.6	1.4	0.968	1.302	1.329	1.646	1.222
30:00:06	30	1.543	1.116	1.62	1.398	0.985	1.31	1.345	1.66	1.238
30:20:06	30.3333	1.551	1.136	1.628	1.414	1.003	1.332	1.37	1.666	1.26
30:40:06	30.6667	1.549	1.135	1.611	1.402	1.015	1.343	1.393	1.661	1.281
31:00:06	31	1.557	1.128	1.624	1.415	1.034	1.356	1.41	1.664	1.29
31:20:06	31.3333	1.556	1.144	1.643	1.417	1.051	1.37	1.429	1.673	1.314
31:40:06	31.6667	1.554	1.166	1.644	1.412	1.066	1.386	1.454	1.685	1.333
32:00:06	32	1.552	1.17	1.634	1.417	1.082	1.395	1.462	1.705	1.35
32:20:06	32.3333	1.543	1.167	1.631	1.428	1.094	1.41	1.478	1.711	1.373
32:40:06	32.6667	1.54	1.171	1.645	1.417	1.111	1.429	1.492	1.72	1.374
33:00:06	33	1.536	1.169	1.643	1.424	1.128	1.437	1.495	1.725	1.379
33:20:06	33.3333	1.539	1.185	1.641	1.44	1.145	1.443	1.496	1.709	1.374
33:40:06	33.6667	1.537	1.182	1.656	1.43	1.163	1.447	1.506	1.696	1.375
34:00:06	34	1.533	1.19	1.649	1.433	1.176	1.447	1.513	1.7	1.382
34:20:06	34.3333	1.537	1.2	1.658	1.443	1.195	1.45	1.521	1.719	1.385
34:40:06	34.6667	1.534	1.205	1.663	1.445	1.21	1.455	1.528	1.754	1.407
35:00:06	35	1.536	1.222	1.659	1.457	1.232	1.457	1.533	1.704	1.415
35:20:06	35.3333	1.537	1.219	1.658	1.453	1.247	1.459	1.559	1.704	1.42
35:40:06	35.6667	1.529	1.221	1.651	1.449	1.259	1.466	1.56	1.703	1.42
36:00:06	36	1.533	1.225	1.65	1.449	1.278	1.472	1.558	1.704	1.424
36:20:06	36.3333	1.535	1.232	1.651	1.461	1.295	1.48	1.582	1.706	1.445
36:40:06	36.6667	1.53	1.236	1.653	1.463	1.309	1.484	1.584	1.72	1.458
37:00:06	37	1.529	1.241	1.651	1.458	1.326	1.488	1.595	1.713	1.472
37:20:06	37.3333	1.527	1.246	1.649	1.468	1.342	1.498	1.589	1.721	1.474
37:40:06	37.6667	1.526	1.241	1.646	1.47	1.358	1.501	1.609	1.721	1.468
38:00:06	38	1.521	1.248	1.646	1.473	1.374	1.506	1.605	1.715	1.477
38:20:06	38.3333	1.514	1.261	1.642	1.471	1.387	1.511	1.609	1.707	1.486
38:40:06	38.6667	1.509	1.262	1.64	1.468	1.399	1.522	1.624	1.717	1.488
39:00:06	39	1.497	1.264	1.635	1.464	1.403	1.525	1.597	1.72	1.479
39:20:06	39.3333	1.488	1.275	1.634	1.464	1.406	1.531	1.628	1.729	1.501
39:40:06	39.6667	1.489	1.271	1.638	1.463	1.41	1.517	1.623	1.709	1.495
40:00:06	40	1.473	1.273	1.627	1.443	1.411	1.522	1.629	1.72	1.497
40:20:06	40.3333	1.466	1.275	1.627	1.445	1.418	1.522	1.609	1.714	1.502
40:40:06	40.6667	1.463	1.27	1.628	1.442	1.422	1.529	1.616	1.707	1.498
41:00:06	41	1.459	1.271	1.627	1.438	1.428	1.517	1.631	1.712	1.502
41:20:06	41.3333	1.453	1.279	1.624	1.44	1.434	1.52	1.656	1.709	1.504
41:40:06	41.6667	1.448	1.27	1.625	1.437	1.439	1.525	1.628	1.715	1.505
42:00:06	42	1.437	1.275	1.619	1.431	1.444	1.518	1.644	1.718	1.515
42:20:06	42.3333	1.439	1.279	1.619	1.423	1.455	1.526	1.628	1.717	1.509
42:40:06	42.6667	1.433	1.274	1.611	1.419	1.462	1.519	1.663	1.71	1.499
43:00:06	43	1.429	1.292	1.615	1.41	1.47	1.518	1.637	1.709	1.527
43:20:06	43.3333	1.424	1.288	1.611	1.414	1.476	1.534	1.646	1.722	1.526
43:40:06	43.6667	1.426	1.292	1.609	1.415	1.487	1.527	1.652	1.703	1.52
44:00:06	44	1.424	1.293	1.613	1.411	1.491	1.525	1.646	1.721	1.534
44:20:06	44.3333	1.42	1.294	1.611	1.411	1.497	1.518	1.668	1.721	1.519
44:40:06	44.6667	1.414	1.297	1.612	1.404	1.499	1.538	1.621	1.708	1.505
45:00:06	45	1.415	1.289	1.615	1.406	1.5	1.517	1.634	1.717	1.528
45:20:06	45.3333	1.407	1.295	1.611	1.403	1.5	1.508	1.648	1.723	1.538
45:40:06	45.6667	1.403	1.295	1.607	1.403	1.503	1.511	1.638	1.716	1.5
46:00:06	46	1.403	1.293	1.608	1.403	1.506	1.508	1.625	1.71	1.522
46:20:06	46.3333	1.395	1.292	1.603	1.4	1.505	1.489	1.662	1.719	1.532
46:40:05	46.6667	1.397	1.308	1.602	1.401	1.508	1.518	1.664	1.703	1.525
47:00:06	47	1.387	1.302	1.602	1.398	1.507	1.501	1.68	1.71	1.516
47:20:06	47.3333	1.383	1.304	1.598	1.395	1.51	1.497	1.617	1.72	1.513
47:40:06	47.6667	1.377	1.304	1.593	1.391	1.508	1.476	1.647	1.715	1.511
48:00:06	48	1.38	1.305	1.597	1.395	1.516	1.495	1.625	1.711	1.516
48:20:06	48.3333	1.379	1.305	1.602	1.395	1.516	1.484	1.633	1.718	1.522
48:40:06	48.6667	1.38	1.303	1.608	1.396	1.518	1.5	1.657	1.704	1.517
49:00:06	49	1.37	1.303	1.596	1.394	1.52	1.48	1.617	1.717	1.507
49:20:06	49.3333	1.375	1.301	1.599	1.398	1.524	1.486	1.633	1.71	1.51
49:40:06	49.6667	1.363	1.299	1.6	1.393	1.52	1.472	1.614	1.71	1.533
50:00:06	50	1.362	1.305	1.594	1.392	1.523	1.486	1.613	1.698	1.501
50:20:06	50.3333	1.36	1.314	1.599	1.392	1.521	1.464	1.623	1.711	1.497
50:40:06	50.6667	1.355	1.318	1.6	1.391	1.519	1.477	1.615	1.714	1.515
51:00:06	51	1.348	1.321	1.599	1.39	1.517	1.467	1.616	1.711	1.505
51:20:06	51.3333	1.351	1.322	1.604	1.393	1.518	1.473	1.619	1.72	1.506
51:40:06	51.6667	1.34	1.317	1.595	1.388	1.514	1.455	1.631	1.72	1.52
52:00:06	52	1.343	1.321	1.598	1.392	1.516	1.439	1.636	1.712	1.529
52:20:06	52.3333	1.339	1.319	1.599	1.39	1.515	1.445	1.637	1.707	1.435
52:40:06	52.6667	1.334	1.328	1.594	1.387	1.515	1.478	1.636	1.708	1.526
53:00:06	53	1.329	1.332	1.594	1.388	1.513	1.447	1.632	1.713	1.48
53:20:06	53.3333	1.331	1.337	1.594	1.39	1.515	1.455	1.639	1.712	1.507
53:40:06	53.6667	1.327	1.338	1.596	1.389	1.512	1.458	1.631	1.711	1.511
54:00:06	54	1.329	1.344	1.601	1.393	1.511	1.444	1.634	1.711	1.485
54:20:06	54.3333	1.321	1.336	1.599	1.39	1.509	1.461	1.643	1.705	1.522
54:40:06	54.6667	1.316	1.348	1.594	1.388	1.506	1.44	1.638	1.716	1.516
55:00:06	55	1.32	1.349	1.598	1.39	1.511	1.425	1.63	1.709	1.489
55:20:06	55.3333	1.316	1.351	1.596	1.389	1.509	1.435	1.633	1.71	1.506
55:40:06	55.6667	1.315	1.358	1.594	1.387	1.51	1.431	1.627	1.719	1.508
56:00:06	56	1.321	1.357	1.6	1.389	1.513	1.454	1.632	1.717	1.492
56:20:06	56.3333	1.312	1.358	1.59	1.388	1.509	1.438	1.631	1.713	1.504
56:40:06	56.6667	1.317	1.372	1.59	1.389	1.509	1.508	1.633	1.718	1.519
57:00:06	57	1.303	1.371	1.59	1.384	1.504	1.523	1.638	1.724	1.448
57:20:06	57.3333	1.311	1.367	1.598	1.394	1.584	1.579	1.635	1.726	1.452
57:40:06	57.6667	1.307	1.368	1.593	1.391	1.581	1.562	1.637	1.724	1.491
58:00:06	58	1.297	1.373	1.592	1.391	1.578	1.574	1.646	1.723	1.505
58:20:06	58.3333	1.296	1.376	1.59	1.39	1.578	1.549	1.641	1.725	1.512
58:40:06	58.6667	1.299	1.381	1.587	1.395	1.583	1.563	1.638	1.723	1.534
59:00:06	59	1.299	1.381	1.594	1.395	1.587	1.549	1.64	1.724	1.519
59:20:06	59.3333	1.346	1.383	1.592	1.399	1.644	1.553	1.643	1.725	1.453
59:40:06	59.6667	1.371	1.384	1.589	1.394	1.646	1.545	1.647	1.712	1.524
60:00:06	60	1.504	1.388	1.598	1.396	1.647	1.564	1.646	1.721	1.523
60:20:06	60.3333	1.521	1.391	1.598	1.392	1.645	1.541	1.64	1.727	1.458
60:40:06	60.6667	1.52	1.396	1.599	1.393	1.644	1.542	1.643	1.728	1.545
61:00:06	61	1.516	1.407	1.604	1.396	1.641	1.542	1.653	1.739	1.513
61:20:06	61.3333	1.515	1.407	1.595	1.398	1.642	1.538	1.649	1.73	1.543
61:40:06	61.6667	1.513	1.405	1.598	1.399	1.644	1.533	1.645	1.731	1.533
62:00:06	62	1.504	1.408	1.596	1.4	1.639	1.53	1.649	1.728	1.539
62:20:06	62.3333	1.499	1.411	1.595	1.401	1.639	1.532	1.651	1.728	1.507
62:40:06	62.6667	1.49	1.417	1.596	1.398	1.636	1.525	1.654	1.732	1.52
63:00:06	63	1.49	1.416	1.601	1.4	1.635	1.524	1.654	1.73	1.532
63:20:06	63.3333	1.484	1.42	1.605	1.399	1.633	1.524	1.652	1.732	1.487
63:40:06	63.6667	1.482	1.411	1.602	1.404	1.632	1.523	1.657	1.733	1.54
64:00:06	64	1.476	1.41	1.597	1.401	1.63	1.518	1.659	1.732	1.463
64:20:06	64.3333	1.474	1.414	1.598	1.399	1.631	1.521	1.654	1.734	1.441
64:40:06	64.6667	1.472	1.434	1.588	1.404	1.624	1.517	1.659	1.73	1.54
65:00:06	65	1.467	1.433	1.592	1.402	1.625	1.513	1.662	1.731	1.547
65:20:06	65.3333	1.462	1.427	1.588	1.4	1.622	1.505	1.66	1.728	1.445
65:40:06	65.6667	1.448	1.429	1.589	1.396	1.616	1.504	1.665	1.735	1.506
66:00:06	66	1.449	1.438	1.585	1.4	1.62	1.504	1.666	1.734	1.501
66:20:06	66.3333	1.44	1.441	1.583	1.398	1.615	1.5	1.669	1.738	1.506
66:40:06	66.6667	1.438	1.442	1.584	1.397	1.617	1.502	1.668	1.733	1.539
67:00:06	67	1.437	1.438	1.581	1.4	1.617	1.512	1.662	1.739	1.542
67:20:06	67.3333	1.435	1.439	1.586	1.4	1.615	1.51	1.669	1.741	1.548
67:40:06	67.6667	1.43	1.449	1.584	1.399	1.614	1.505	1.671	1.734	1.481
68:00:06	68	1.426	1.453	1.594	1.399	1.613	1.502	1.675	1.738	1.453
68:20:06	68.3333	1.427	1.45	1.591	1.396	1.616	1.519	1.675	1.745	1.455
68:40:06	68.6667	1.423	1.456	1.593	1.395	1.614	1.514	1.673	1.742	1.456
69:00:06	69	1.419	1.451	1.577	1.395	1.609	1.513	1.674	1.743	1.468
69:20:06	69.3333	1.412	1.451	1.587	1.391	1.608	1.514	1.679	1.743	1.444
69:40:06	69.6667	1.41	1.457	1.572	1.379	1.607	1.509	1.682	1.747	1.512
70:00:06	70	1.409	1.46	1.575	1.379	1.605	1.505	1.68	1.745	1.477
70:20:06	70.3333	1.406	1.456	1.576	1.376	1.605	1.508	1.68	1.745	1.477
70:40:06	70.6667	1.4	1.462	1.582	1.377	1.603	1.512	1.68	1.748	1.454
71:00:06	71	1.395	1.471	1.575	1.383	1.603	1.509	1.69	1.746	1.494
71:20:06	71.3333	1.396	1.458	1.574	1.382	1.606	1.542	1.683	1.753	1.477
71:40:06	71.6667	1.394	1.465	1.579	1.382	1.604	1.545	1.684	1.754	1.464
72:00:06	72	1.392	1.476	1.59	1.384	1.603	1.546	1.692	1.76	1.46
72:20:06	72.3333	1.396	1.484	1.583	1.391	1.602	1.549	1.69	1.757	1.462
72:40:06	72.6667	1.385	1.478	1.578	1.389	1.596	1.543	1.692	1.749	1.478
73:00:06	73	1.379	1.478	1.585	1.387	1.596	1.538	1.699	1.752	1.447
73:20:06	73.3333	1.378	1.485	1.588	1.396	1.597	1.543	1.694	1.759	1.496
73:40:06	73.6667	1.38	1.486	1.586	1.388	1.599	1.538	1.695	1.763	1.468
74:00:06	74	1.375	1.487	1.575	1.388	1.598	1.537	1.702	1.757	1.47
74:20:06	74.3333	1.372	1.487	1.577	1.391	1.597	1.539	1.701	1.757	1.478
74:40:06	74.6667	1.377	1.489	1.582	1.386	1.598	1.535	1.702	1.76	1.538
75:00:06	75	1.378	1.49	1.576	1.393	1.6	1.557	1.695	1.758	1.549
75:20:06	75.3333	1.375	1.491	1.582	1.389	1.6	1.56	1.704	1.761	1.499
75:40:06	75.6667	1.368	1.496	1.589	1.386	1.595	1.552	1.708	1.769	1.477
76:00:06	76	1.366	1.502	1.595	1.388	1.593	1.549	1.712	1.767	1.485
76:20:06	76.3333	1.364	1.506	1.592	1.388	1.592	1.546	1.711	1.768	1.496
76:40:06	76.6667	1.368	1.515	1.587	1.392	1.594	1.543	1.708	1.767	1.49
77:00:06	77	1.363	1.511	1.587	1.388	1.596	1.55	1.711	1.767	1.492
77:20:06	77.3333	1.365	1.519	1.581	1.39	1.596	1.55	1.713	1.764	1.49
77:40:06	77.6667	1.362	1.521	1.591	1.389	1.592	1.55	1.717	1.765	1.5
78:00:06	78	1.362	1.524	1.595	1.389	1.593	1.541	1.715	1.772	1.485
78:20:06	78.3333	1.364	1.528	1.6	1.39	1.591	1.538	1.716	1.771	1.51
78:40:06	78.6667	1.358	1.53	1.588	1.388	1.593	1.538	1.718	1.769	1.564
79:00:06	79	1.356	1.535	1.588	1.388	1.59	1.54	1.722	1.774	1.523
79:20:06	79.3333	1.354	1.534	1.584	1.386	1.591	1.536	1.72	1.775	1.484
79:40:06	79.6667	1.357	1.534	1.59	1.389	1.594	1.54	1.726	1.779	1.536
80:00:06	80	1.354	1.534	1.582	1.389	1.58	1.533	1.719	1.773	1.489
80:20:06	80.3333	1.355	1.541	1.591	1.391	1.591	1.535	1.73	1.781	1.481
80:40:06	80.6667	1.351	1.541	1.593	1.389	1.589	1.532	1.727	1.782	1.493
81:00:06	81	1.353	1.537	1.576	1.384	1.588	1.528	1.728	1.778	1.504
81:20:06	81.3333	1.352	1.54	1.578	1.381	1.586	1.533	1.735	1.78	1.527
81:40:06	81.6667	1.353	1.547	1.579	1.385	1.588	1.525	1.73	1.783	1.497
82:00:06	82	1.351	1.548	1.583	1.385	1.587	1.531	1.73	1.781	1.499
82:20:06	82.3333	1.348	1.552	1.587	1.383	1.584	1.528	1.734	1.783	1.498
82:40:06	82.6667	1.347	1.556	1.592	1.383	1.584	1.527	1.734	1.789	1.499
83:00:06	83	1.347	1.558	1.586	1.379	1.584	1.524	1.733	1.787	1.51
83:20:06	83.3333	1.35	1.565	1.586	1.378	1.587	1.532	1.743	1.793	1.516
83:40:06	83.6667	1.342	1.562	1.587	1.372	1.58	1.524	1.736	1.793	1.516
84:00:06	84	1.346	1.571	1.589	1.379	1.583	1.522	1.742	1.792	1.504
84:20:06	84.3333	1.342	1.57	1.591	1.376	1.579	1.516	1.74	1.795	1.507
84:40:06	84.6667	1.35	1.579	1.592	1.387	1.586	1.525	1.748	1.804	1.529
85:00:06	85	1.353	1.583	1.575	1.387	1.587	1.524	1.749	1.801	1.543
85:20:06	85.3333	1.343	1.579	1.578	1.383	1.583	1.521	1.75	1.804	1.512
85:40:06	85.6667	1.349	1.584	1.585	1.383	1.587	1.521	1.752	1.809	1.511
86:00:06	86	1.346	1.585	1.591	1.384	1.587	1.523	1.754	1.81	1.542
86:20:06	86.3333	1.349	1.592	1.586	1.388	1.588	1.515	1.756	1.803	1.516
86:40:06	86.6667	1.348	1.595	1.596	1.387	1.587	1.52	1.759	1.808	1.523
87:00:06	87	1.348	1.601	1.58	1.36	1.579	1.515	1.76	1.811	1.532
87:20:06	87.3333	1.348	1.6	1.579	1.356	1.579	1.518	1.764	1.813	1.522
87:40:06	87.6667	1.349	1.609	1.578	1.362	1.581	1.524	1.774	1.817	1.532
88:00:06	88	1.349	1.613	1.594	1.378	1.581	1.519	1.773	1.818	1.527
88:20:06	88.3333	1.348	1.615	1.596	1.378	1.585	1.519	1.782	1.825	1.543
88:40:06	88.6667	1.35	1.618	1.604	1.382	1.585	1.516	1.781	1.83	1.563
89:00:06	89	1.35	1.62	1.601	1.383	1.586	1.515	1.782	1.822	1.589
89:20:06	89.3333	1.353	1.629	1.591	1.389	1.588	1.518	1.787	1.826	1.649
89:40:06	89.6667	1.352	1.628	1.595	1.389	1.588	1.516	1.788	1.83	1.644
90:00:06	90	1.351	1.633	1.591	1.394	1.588	1.517	1.792	1.829	1.634
90:20:06	90.3333	1.35	1.636	1.595	1.394	1.585	1.516	1.792	1.831	1.65
90:40:06	90.6667	1.353	1.642	1.602	1.397	1.586	1.515	1.797	1.836	1.643
91:00:06	91	1.351	1.644	1.585	1.392	1.583	1.514	1.797	1.832	1.677
91:20:06	91.3333	1.356	1.652	1.59	1.394	1.592	1.519	1.804	1.844	1.718
91:40:06	91.6667	1.359	1.66	1.594	1.408	1.599	1.614	1.81	1.849	1.733
92:00:06	92	1.363	1.668	1.599	1.413	1.601	1.627	1.808	1.853	1.73
92:20:06	92.3333	1.365	1.671	1.581	1.383	1.596	1.635	1.817	1.852	1.766
92:40:06	92.6667	1.366	1.679	1.597	1.404	1.597	1.635	1.817	1.853	1.743
93:00:06	93	1.36	1.678	1.598	1.405	1.594	1.629	1.819	1.855	1.76
93:20:06	93.3333	1.361	1.679	1.606	1.404	1.592	1.63	1.827	1.859	1.73
93:40:06	93.6667	1.359	1.682	1.609	1.403	1.594	1.63	1.83	1.864	1.738
94:00:06	94	1.365	1.69	1.598	1.404	1.597	1.628	1.831	1.868	1.746
94:20:06	94.3333	1.362	1.689	1.594	1.407	1.596	1.634	1.839	1.87	1.763
94:40:06	94.6667	1.363	1.692	1.598	1.407	1.597	1.631	1.842	1.865	1.764
95:00:06	95	1.373	1.703	1.604	1.452	1.608	1.646	1.846	1.876	1.738
95:20:06	95.3333	1.383	1.715	1.612	1.466	1.611	1.647	1.855	1.885	1.758
95:40:06	95.6667	1.368	1.715	1.604	1.459	1.607	1.641	1.853	1.881	1.755
96:00:06	96	1.373	1.712	1.6	1.46	1.601	1.641	1.859	1.881	1.775
96:20:06	96.3333	1.377	1.722	1.615	1.465	1.609	1.643	1.864	1.891	1.752
96:40:06	96.6667	1.377	1.727	1.603	1.479	1.611	1.643	1.862	1.891	1.761
97:00:06	97	1.385	1.737	1.603	1.502	1.602	1.644	1.868	1.897	1.782
97:20:06	97.3333	1.381	1.734	1.609	1.516	1.602	1.644	1.871	1.902	1.764
97:40:06	97.6667	1.383	1.738	1.598	1.524	1.604	1.646	1.877	1.902	1.778
98:00:06	98	1.385	1.737	1.606	1.528	1.603	1.647	1.877	1.908	1.747
98:20:06	98.3333	1.392	1.742	1.603	1.533	1.607	1.65	1.88	1.912	1.746
98:40:06	98.6667	1.386	1.738	1.604	1.529	1.605	1.648	1.879	1.912	1.785
99:00:06	99	1.386	1.737	1.615	1.531	1.604	1.643	1.879	1.923	1.756
99:20:06	99.3333	1.389	1.736	1.613	1.531	1.606	1.647	1.883	1.922	1.76
99:40:06	99.6667	1.388	1.737	1.604	1.529	1.617	1.65	1.884	1.926	1.778
100:00:06	100	1.391	1.737	1.602	1.534	1.61	1.653	1.881	1.93	1.764
100:20:06	100.333	1.392	1.736	1.614	1.538	1.61	1.648	1.883	1.936	1.764
100:40:06	100.667	1.398	1.739	1.616	1.548	1.614	1.652	1.886	1.943	1.769
101:00:06	101	1.4	1.735	1.637	1.551	1.615	1.648	1.885	1.944	1.779
101:20:06	101.333	1.4	1.73	1.636	1.547	1.613	1.648	1.884	1.944	1.773
101:40:06	101.667	1.404	1.731	1.639	1.559	1.615	1.651	1.884	1.946	1.779
102:00:06	102	1.404	1.729	1.639	1.559	1.614	1.648	1.884	1.949	1.779
102:20:06	102.333	1.408	1.731	1.64	1.565	1.617	1.65	1.881	1.953	1.784
102:40:06	102.667	1.407	1.724	1.641	1.554	1.613	1.651	1.88	1.96	1.778
103:00:06	103	1.409	1.727	1.629	1.564	1.616	1.649	1.883	1.95	1.778
103:20:06	103.333	1.412	1.727	1.64	1.571	1.618	1.65	1.884	1.954	1.778
103:40:06	103.667	1.415	1.724	1.633	1.574	1.618	1.653	1.881	1.957	1.779
104:00:06	104	1.418	1.727	1.635	1.59	1.622	1.655	1.884	1.96	1.781
104:20:06	104.333	1.42	1.72	1.639	1.586	1.621	1.654	1.883	1.959	1.78
104:40:06	104.667	1.424	1.727	1.629	1.599	1.625	1.657	1.884	1.955	1.774
105:00:06	105	1.425	1.721	1.635	1.595	1.622	1.655	1.884	1.96	1.779
105:20:06	105.333	1.431	1.726	1.639	1.621	1.629	1.657	1.885	1.973	1.775
105:40:06	105.667	1.451	1.73	1.64	1.649	1.653	1.665	1.885	1.965	1.78
106:00:06	106	1.454	1.729	1.647	1.644	1.651	1.666	1.885	1.966	1.783
106:20:06	106.333	1.454	1.727	1.651	1.65	1.655	1.668	1.884	1.982	1.782
106:40:06	106.667	1.457	1.724	1.658	1.653	1.652	1.669	1.887	1.984	1.785
107:00:06	107	1.458	1.72	1.657	1.651	1.65	1.668	1.887	1.988	1.783
107:20:06	107.333	1.458	1.722	1.655	1.656	1.651	1.67	1.892	1.986	1.781
107:40:06	107.667	1.465	1.722	1.641	1.662	1.648	1.672	1.889	1.977	1.774
108:00:06	108	1.466	1.719	1.644	1.659	1.647	1.672	1.889	1.976	1.771
108:20:06	108.333	1.464	1.713	1.644	1.658	1.647	1.671	1.892	1.982	1.77
108:40:06	108.667	1.47	1.721	1.645	1.678	1.652	1.674	1.888	1.982	1.764
109:00:06	109	1.468	1.712	1.649	1.673	1.649	1.669	1.889	1.988	1.763
109:20:06	109.333	1.472	1.713	1.642	1.674	1.65	1.671	1.889	1.995	1.762
109:40:06	109.667	1.488	1.72	1.651	1.696	1.66	1.676	1.892	1.993	1.761
110:00:06	110	1.487	1.721	1.649	1.701	1.659	1.677	1.891	1.991	1.761
110:20:06	110.333	1.486	1.717	1.633	1.697	1.657	1.678	1.891	1.993	1.761
110:40:06	110.667	1.491	1.715	1.647	1.7	1.658	1.68	1.892	1.989	1.761
111:00:06	111	1.496	1.718	1.65	1.716	1.662	1.682	1.893	1.977	1.759
111:20:06	111.333	1.497	1.716	1.647	1.714	1.661	1.679	1.893	1.972	1.761
111:40:06	111.667	1.497	1.712	1.642	1.713	1.659	1.678	1.891	1.977	1.759
112:00:06	112	1.508	1.718	1.649	1.734	1.67	1.7	1.894	1.988	1.759
112:20:06	112.333	1.51	1.719	1.653	1.741	1.67	1.705	1.892	1.985	1.76
112:40:06	112.667	1.563	1.725	1.65	1.759	1.718	1.742	1.887	1.989	1.763
113:00:06	113	1.566	1.72	1.651	1.768	1.726	1.753	1.89	1.987	1.76
113:20:06	113.333	1.563	1.716	1.656	1.764	1.719	1.759	1.888	1.993	1.763
113:40:06	113.667	1.565	1.714	1.657	1.769	1.723	1.769	1.89	1.999	1.762
114:00:06	114	1.568	1.716	1.661	1.779	1.724	1.774	1.892	2.001	1.763
114:20:06	114.333	1.572	1.714	1.665	1.78	1.726	1.778	1.893	1.999	1.762
114:40:06	114.667	1.571	1.713	1.662	1.784	1.725	1.78	1.898	1.998	1.762
115:00:06	115	1.572	1.712	1.66	1.786	1.727	1.783	1.897	1.997	1.763
115:20:06	115.333	1.577	1.713	1.653	1.786	1.728	1.786	1.895	1.992	1.759
115:40:06	115.667	1.589	1.717	1.651	1.802	1.735	1.795	1.898	1.989	1.755
116:00:06	116	1.583	1.711	1.648	1.796	1.73	1.795	1.892	1.991	1.758
116:20:06	116.333	1.588	1.712	1.663	1.8	1.735	1.8	1.894	1.989	1.76
116:40:06	116.667	1.589	1.709	1.667	1.794	1.734	1.803	1.895	1.989	1.762
117:00:06	117	1.602	1.719	1.663	1.814	1.763	1.816	1.889	1.983	1.755
117:20:06	117.333	1.607	1.72	1.67	1.822	1.795	1.825	1.889	1.977	1.757
117:40:06	117.667	1.348	1.723	1.668	1.829	1.833	1.836	1.885	1.976	1.759
118:00:06	118	1.353	1.721	1.678	1.824	1.836	1.837	1.889	1.985	1.762
118:20:06	118.333	1.342	1.716	1.68	1.812	1.833	1.842	1.889	1.988	1.769
118:40:06	118.667	1.353	1.715	1.681	1.817	1.837	1.848	1.894	1.993	1.765
119:00:06	119	1.356	1.713	1.678	1.82	1.837	1.852	1.897	2.003	1.766
119:20:06	119.333	1.352	1.717	1.685	1.814	1.838	1.85	1.9	1.998	1.768
119:40:06	119.667	1.361	1.717	1.68	1.822	1.842	1.853	1.904	2.001	1.76
120:00:06	120	1.369	1.719	1.687	1.818	1.848	1.857	1.906	2.002	1.761
120:20:06	120.333	1.367	1.72	1.698	1.819	1.853	1.86	1.906	2.003	1.766
120:40:06	120.667	1.371	1.715	1.699	1.81	1.851	1.861	1.906	2.006	1.765
121:00:06	121	1.389	1.719	1.697	1.819	1.86	1.866	1.91	2.013	1.763
121:20:06	121.333	1.402	1.718	1.705	1.819	1.861	1.867	1.906	2.014	1.762
121:40:06	121.667	1.404	1.714	1.709	1.808	1.858	1.864	1.907	2.008	1.767
122:00:06	122	1.423	1.721	1.717	1.814	1.865	1.87	1.909	2.012	1.77
122:20:06	122.333	1.45	1.718	1.719	1.811	1.863	1.866	1.911	2.011	1.772
122:40:06	122.667	1.513	1.721	1.715	1.813	1.864	1.866	1.912	2.01	1.77
123:00:06	123	1.639	1.72	1.712	1.81	1.864	1.866	1.916	2.009	1.766
123:20:06	123.333	1.639	1.712	1.714	1.799	1.86	1.863	1.914	2.007	1.775
123:40:06	123.667	1.639	1.713	1.714	1.79	1.864	1.861	1.917	2.005	1.767
124:00:06	124	1.634	1.709	1.705	1.79	1.867	1.86	1.921	2.003	1.761
124:20:06	124.333	1.625	1.713	1.713	1.796	1.869	1.87	1.918	1.995	1.765
124:40:06	124.667	1.644	1.715	1.72	1.804	1.864	1.87	1.919	1.994	1.763
125:00:06	125	1.654	1.713	1.723	1.795	1.863	1.869	1.919	1.994	1.763
125:20:06	125.333	1.642	1.713	1.726	1.794	1.865	1.869	1.922	1.993	1.767
125:40:06	125.667	1.644	1.714	1.726	1.798	1.87	1.869	1.914	1.967	1.764
126:00:06	126	1.639	1.708	1.729	1.79	1.868	1.865	1.916	1.97	1.761
126:20:06	126.333	1.643	1.718	1.741	1.806	1.875	1.875	1.916	1.973	1.768
126:40:06	126.667	1.645	1.711	1.737	1.801	1.87	1.871	1.91	1.969	1.764
127:00:06	127	1.57	1.71	1.744	1.807	1.871	1.875	1.893	1.999	1.762
127:20:06	127.333	1.547	1.71	1.749	1.804	1.871	1.871	1.895	2.005	1.763
127:40:06	127.667	1.54	1.707	1.749	1.789	1.864	1.867	1.897	2.005	1.767
128:00:06	128	1.542	1.709	1.751	1.797	1.868	1.868	1.897	2.006	1.768
128:20:06	128.333	1.529	1.703	1.753	1.789	1.863	1.87	1.903	2.013	1.769
128:40:06	128.667	1.552	1.713	1.769	1.806	1.874	1.878	1.906	2.012	1.755
129:00:06	129	1.542	1.705	1.768	1.793	1.865	1.875	1.905	2.009	1.763
129:20:06	129.333	1.562	1.713	1.777	1.803	1.873	1.879	1.909	1.992	1.757
129:40:06	129.667	1.56	1.71	1.782	1.802	1.872	1.88	1.912	1.986	1.759
130:00:06	130	1.567	1.712	1.79	1.803	1.877	1.88	1.91	1.976	1.758
130:20:06	130.333	1.559	1.708	1.789	1.792	1.87	1.88	1.91	1.977	1.766
130:40:06	130.667	1.564	1.71	1.798	1.803	1.876	1.884	1.911	1.984	1.765
131:00:06	131	1.557	1.708	1.801	1.794	1.87	1.883	1.913	1.987	1.774
131:20:06	131.333	1.559	1.707	1.804	1.799	1.872	1.886	1.915	1.989	1.774
131:40:06	131.667	1.556	1.706	1.809	1.795	1.869	1.884	1.913	1.986	1.782
132:00:06	132	1.547	1.708	1.814	1.797	1.869	1.887	1.917	1.995	1.78
132:20:06	132.333	1.565	1.71	1.827	1.804	1.879	1.889	1.912	2.002	1.762
132:40:06	132.667	1.571	1.712	1.829	1.805	1.879	1.888	1.912	1.992	1.761
133:00:06	133	1.559	1.708	1.828	1.8	1.876	1.888	1.906	1.991	1.769
133:20:06	133.333	1.561	1.707	1.826	1.802	1.882	1.885	1.91	1.986	1.763
133:40:06	133.667	1.553	1.704	1.827	1.791	1.883	1.885	1.913	1.987	1.768
134:00:06	134	1.552	1.709	1.832	1.796	1.889	1.892	1.912	1.989	1.765
134:20:06	134.333	1.557	1.711	1.838	1.803	1.899	1.894	1.916	2	1.771
134:40:06	134.667	1.548	1.708	1.836	1.791	1.898	1.894	1.916	2.003	1.774
135:00:06	135	1.538	1.704	1.829	1.789	1.894	1.893	1.922	2.005	1.773
135:20:06	135.333	1.527	1.703	1.826	1.786	1.897	1.89	1.922	2.003	1.783
135:40:06	135.667	1.535	1.708	1.84	1.802	1.911	1.898	1.927	2.031	1.785
136:00:06	136	1.537	1.706	1.841	1.804	1.928	1.907	1.922	2.017	1.776
136:20:06	136.333	1.535	1.707	1.837	1.8	1.929	1.905	1.923	2.013	1.781
136:40:06	136.667	1.53	1.707	1.837	1.798	1.926	1.905	1.921	2.007	1.784
137:00:06	137	1.526	1.712	1.836	1.805	1.93	1.905	1.918	2.001	1.782
137:20:06	137.333	1.528	1.715	1.842	1.812	1.934	1.913	1.922	1.989	1.788
137:40:06	137.667	1.532	1.722	1.904	1.835	1.936	1.926	1.926	1.989	1.807
138:00:06	138	1.555	1.721	1.904	1.832	1.934	1.925	1.932	1.99	1.805
138:20:06	138.333	1.561	1.721	1.902	1.83	1.935	1.923	1.93	1.986	1.809
138:40:06	138.667	1.571	1.72	1.901	1.829	1.933	1.925	1.928	1.985	1.813
139:00:06	139	1.577	1.717	1.895	1.821	1.932	1.926	1.932	1.988	1.817
139:20:06	139.333	1.641	1.718	1.896	1.82	1.934	1.926	1.929	1.989	1.82
139:40:06	139.667	1.683	1.718	1.895	1.82	1.932	1.925	1.924	1.986	1.826
140:00:06	140	1.682	1.715	1.894	1.82	1.932	1.925	1.931	1.985	1.826
140:20:06	140.333	1.674	1.714	1.888	1.813	1.925	1.927	1.93	1.98	1.823
140:40:06	140.667	1.671	1.715	1.892	1.818	1.931	1.926	1.928	1.979	1.822
141:00:06	141	1.666	1.711	1.887	1.816	1.933	1.926	1.927	1.973	1.81
141:20:06	141.333	1.656	1.709	1.885	1.808	1.923	1.927	1.931	1.972	1.807
141:40:06	141.667	1.658	1.718	1.892	1.817	1.935	1.927	1.923	1.963	1.794
142:00:06	142	1.65	1.715	1.892	1.822	1.935	1.927	1.921	1.975	1.798
142:20:06	142.333	1.659	1.72	1.895	1.826	1.942	1.934	1.913	1.988	1.798
142:40:06	142.667	1.651	1.719	1.89	1.822	1.939	1.934	1.91	1.985	1.8
143:00:06	143	1.641	1.716	1.887	1.815	1.927	1.934	1.912	1.987	1.806
143:20:06	143.333	1.635	1.714	1.889	1.814	1.923	1.936	1.915	1.99	1.809
143:40:06	143.667	1.627	1.717	1.897	1.834	1.939	1.939	1.923	2.008	1.814
144:00:06	144	1.616	1.715	1.891	1.826	1.935	1.936	1.92	2.007	1.818
144:20:06	144.333	1.61	1.713	1.891	1.82	1.936	1.935	1.924	2.012	1.823
144:40:06	144.667	1.596	1.712	1.886	1.817	1.933	1.938	1.931	2.016	1.824
145:00:06	145	1.6	1.716	1.893	1.831	1.939	1.941	1.932	2.016	1.82
145:20:06	145.333	1.603	1.72	1.895	1.834	1.94	1.943	1.933	2.014	1.819
145:40:06	145.667	1.599	1.721	1.895	1.831	1.94	1.942	1.932	2.005	1.825
146:00:06	146	1.588	1.716	1.892	1.824	1.939	1.944	1.938	2.002	1.829
146:20:06	146.333	1.584	1.72	1.892	1.826	1.94	1.95	1.938	2.003	1.834
146:40:06	146.667	1.579	1.72	1.897	1.829	1.944	1.952	1.938	2	1.835
147:00:06	147	1.578	1.72	1.894	1.828	1.94	1.952	1.939	1.993	1.836
147:20:06	147.333	1.569	1.719	1.891	1.825	1.936	1.959	1.942	1.995	1.841
147:40:06	147.667	1.562	1.716	1.887	1.822	1.931	1.96	1.942	1.989	1.837
148:00:06	148	1.555	1.718	1.892	1.822	1.934	1.96	1.944	1.985	1.836
148:20:06	148.333	1.552	1.718	1.889	1.824	1.941	1.962	1.939	1.985	1.832
148:40:06	148.667	1.543	1.715	1.89	1.821	1.937	1.959	1.911	1.976	1.834
149:00:06	149	1.543	1.718	1.892	1.825	1.941	1.964	1.941	1.96	1.827
149:20:06	149.333	1.536	1.715	1.888	1.818	1.938	1.959	1.938	1.959	1.83
149:40:06	149.667	1.535	1.72	1.897	1.828	1.941	1.963	1.942	1.961	1.828
150:00:06	150	1.531	1.718	1.891	1.825	1.943	1.962	1.942	1.963	1.827
150:20:06	150.333	1.524	1.717	1.888	1.818	1.933	1.963	1.942	1.961	1.828
150:40:06	150.667	1.52	1.717	1.89	1.819	1.932	1.965	1.94	1.969	1.832
151:00:06	151	1.511	1.716	1.886	1.816	1.928	1.965	1.944	1.962	1.833
151:20:06	151.333	1.506	1.716	1.882	1.816	1.933	1.958	1.947	1.969	1.836
151:40:06	151.667	1.499	1.714	1.884	1.814	1.928	1.962	1.947	1.96	1.834
152:00:06	152	1.487	1.709	1.885	1.81	1.927	1.961	1.951	1.961	1.836
152:20:06	152.333	1.51	1.724	1.895	1.824	1.946	1.967	1.946	1.969	1.825
152:40:06	152.667	1.487	1.714	1.884	1.815	1.938	1.964	1.94	1.969	1.827
153:00:06	153	1.486	1.717	1.891	1.825	1.942	1.968	1.921	1.971	1.82
153:20:06	153.333	1.484	1.716	1.884	1.819	1.932	1.963	1.918	1.95	1.82
153:40:06	153.667	1.484	1.717	1.887	1.82	1.941	1.969	1.916	1.946	1.824
154:00:06	154	1.473	1.712	1.883	1.812	1.935	1.966	1.913	1.943	1.83
154:20:06	154.333	1.463	1.71	1.886	1.815	1.936	1.968	1.916	1.95	1.835
154:40:06	154.667	1.466	1.709	1.891	1.823	1.942	1.97	1.914	1.969	1.841
155:00:06	155	1.485	1.705	1.901	1.833	1.949	1.976	1.913	1.972	1.84
155:20:06	155.333	1.477	1.713	1.89	1.821	1.942	1.971	1.914	1.979	1.836
155:40:06	155.667	1.475	1.714	1.894	1.823	1.944	1.976	1.918	1.972	1.844
156:00:06	156	1.478	1.717	1.897	1.827	1.946	1.976	1.921	1.973	1.836
156:20:06	156.333	1.491	1.72	1.899	1.83	1.948	1.975	1.926	1.975	1.841
156:40:06	156.667	1.478	1.715	1.892	1.82	1.942	1.975	1.927	1.974	1.84
157:00:06	157	1.472	1.715	1.893	1.817	1.939	1.975	1.928	1.976	1.841
157:20:06	157.333	1.466	1.714	1.896	1.818	1.936	1.976	1.933	1.976	1.851
157:40:06	157.667	1.466	1.715	1.894	1.822	1.942	1.976	1.936	1.978	1.847
158:00:06	158	1.708	1.717	1.898	1.835	1.949	1.975	1.946	1.99	1.828
158:20:06	158.333	1.747	1.713	1.895	1.833	1.948	1.975	1.947	2.001	1.83
158:40:06	158.667	1.766	1.722	1.898	1.837	1.95	1.974	1.947	1.99	1.839
159:00:06	159	1.75	1.712	1.89	1.83	1.946	1.973	1.947	1.984	1.838
159:20:06	159.333	1.752	1.72	1.894	1.833	1.948	1.974	1.947	1.98	1.842
159:40:06	159.667	1.747	1.719	1.9	1.839	1.952	1.979	1.947	1.983	1.85
160:00:06	160	1.736	1.716	1.894	1.829	1.945	1.977	1.944	1.974	1.851
160:20:06	160.333	1.728	1.719	1.894	1.834	1.938	1.976	1.95	1.97	1.858
160:40:06	160.667	1.72	1.718	1.892	1.831	1.938	1.977	1.948	1.962	1.863
161:00:06	161	1.717	1.719	1.892	1.833	1.936	1.978	1.945	1.96	1.867
161:20:06	161.333	1.706	1.715	1.895	1.831	1.944	1.977	1.942	1.958	1.874
161:40:06	161.667	1.713	1.722	1.904	1.847	1.95	1.98	1.949	1.969	1.857
162:00:06	162	1.7	1.718	1.9	1.841	1.947	1.979	1.943	1.971	1.855
162:20:06	162.333	1.704	1.723	1.906	1.848	1.951	1.98	1.94	1.976	1.858
162:40:06	162.667	1.697	1.72	1.902	1.844	1.951	1.978	1.942	1.975	1.854
163:00:06	163	1.693	1.721	1.901	1.847	1.951	1.978	1.94	1.971	1.852
163:20:06	163.333	1.683	1.716	1.899	1.835	1.947	1.977	1.94	1.972	1.85
163:40:06	163.667	1.68	1.721	1.896	1.84	1.938	1.981	1.94	1.969	1.855
164:00:06	164	1.673	1.717	1.9	1.838	1.941	1.984	1.943	1.974	1.863
164:20:06	164.333	1.667	1.717	1.897	1.836	1.939	1.98	1.944	1.971	1.872
164:40:06	164.667	1.665	1.723	1.909	1.852	1.953	1.985	1.945	1.972	1.876
165:00:06	165	1.654	1.716	1.896	1.838	1.951	1.984	1.941	1.974	1.875
165:20:06	165.333	1.65	1.719	1.902	1.838	1.945	1.984	1.95	1.978	1.88
165:40:06	165.667	1.645	1.717	1.899	1.833	1.942	1.984	1.947	1.977	1.883
166:00:06	166	1.644	1.724	1.908	1.846	1.951	1.985	1.95	1.981	1.877
166:20:06	166.333	1.636	1.72	1.899	1.842	1.946	1.986	1.953	1.979	1.866
166:40:06	166.667	1.63	1.719	1.897	1.835	1.949	1.984	1.952	1.97	1.864
167:00:06	167	1.626	1.719	1.896	1.832	1.944	1.984	1.953	1.97	1.863
167:20:06	167.333	1.617	1.715	1.897	1.833	1.935	1.983	1.954	1.969	1.868
167:40:06	167.667	1.613	1.715	1.899	1.835	1.944	1.985	1.957	1.971	1.874
168:00:06	168	1.599	1.71	1.894	1.83	1.936	1.983	1.954	1.975	1.88
	Compiled 2-hourly data
	Time (hrs)	Ancestor_879	879_10	879_20	879_30	879_40	879_50	879_60	879_70	879_80
	1	0.259	0.256	0.312	0.259	0.206	0.236	0.328	0.484	0.236
	3	0.269	0.27	0.344	0.289	0.215	0.254	0.348	0.533	0.256
	5	0.306	0.304	0.391	0.326	0.232	0.284	0.379	0.58	0.271
	7	0.356	0.343	0.444	0.369	0.248	0.312	0.407	0.616	0.303
	9	0.426	0.388	0.501	0.414	0.27	0.35	0.442	0.669	0.338
	11	0.507	0.445	0.565	0.473	0.296	0.396	0.489	0.739	0.38
	13	0.63	0.556	0.691	0.578	0.334	0.465	0.557	0.84	0.461
	15	0.76	0.673	0.82	0.688	0.382	0.547	0.638	0.948	0.525
	17	0.913	0.795	0.946	0.807	0.431	0.635	0.731	1.049	0.615
	19	1.086	0.912	1.115	0.956	0.501	0.744	0.836	1.15	0.721
	21	1.212	0.973	1.252	1.084	0.581	0.854	0.933	1.245	0.817
	23	1.313	1.011	1.364	1.198	0.659	0.974	1.023	1.368	0.911
	25	1.412	1.032	1.45	1.279	0.746	1.078	1.085	1.489	0.995
	27	1.506	1.077	1.548	1.343	0.841	1.177	1.171	1.609	1.089
		Strain	Growth rates
		Ancestor_879	0.1012
		Y879_10	0.1034
		Y879_20	0.0931
		Y879_30	0.0937
		Y879_40	0.0704
		Y879_50	0.0808
		Y879_60	0.068
		Y879_70	0.0623
		Y879_80	0.0808
		Error rates were below 4% for all values

## Sheet: 1055
		Average OD600nm values compiled from triplicates of Bioscreen C results for each strain
Time	Time (hrs)	Ancestor_Y1055	Y1055_10	Y1055_20	Y1055_30	Y1055_40	Y1055_50	Y1055_60	Y1055_70	Y1055_80
00:00:57	0	0.145	0.14	0.144	0.138	0.129	0.137	0.134	0.127	0.135
00:20:06	0.333333	0.138	0.136	0.154	0.14	0.144	0.143	0.136	0.121	0.136
00:40:06	0.666667	0.154	0.15	0.167	0.15	0.158	0.152	0.145	0.131	0.14
01:00:06	1	0.181	0.178	0.181	0.16	0.164	0.158	0.152	0.136	0.146
01:20:06	1.33333	0.18	0.175	0.185	0.163	0.175	0.164	0.158	0.14	0.148
01:40:06	1.66667	0.203	0.199	0.199	0.175	0.192	0.177	0.166	0.152	0.155
02:00:06	2	0.215	0.209	0.212	0.185	0.192	0.187	0.176	0.155	0.17
02:20:06	2.33333	0.22	0.211	0.206	0.188	0.192	0.179	0.174	0.158	0.17
02:40:06	2.66667	0.224	0.214	0.23	0.209	0.209	0.207	0.198	0.17	0.184
03:00:06	3	0.22	0.216	0.227	0.212	0.216	0.201	0.204	0.174	0.187
03:20:06	3.33333	0.266	0.256	0.261	0.222	0.232	0.209	0.215	0.186	0.198
03:40:06	3.66667	0.298	0.295	0.292	0.249	0.276	0.253	0.237	0.197	0.204
04:00:06	4	0.328	0.318	0.312	0.266	0.296	0.27	0.254	0.21	0.232
04:20:06	4.33333	0.364	0.356	0.347	0.292	0.323	0.296	0.276	0.228	0.25
04:40:06	4.66667	0.331	0.326	0.32	0.268	0.302	0.271	0.268	0.229	0.247
05:00:06	5	0.376	0.377	0.351	0.315	0.368	0.332	0.311	0.253	0.263
05:20:06	5.33333	0.41	0.396	0.378	0.35	0.395	0.356	0.333	0.269	0.282
05:40:06	5.66667	0.411	0.421	0.396	0.342	0.42	0.343	0.343	0.275	0.294
06:00:06	6	0.48	0.433	0.432	0.363	0.421	0.37	0.362	0.288	0.318
06:20:06	6.33333	0.584	0.562	0.536	0.453	0.51	0.461	0.432	0.346	0.379
06:40:06	6.66667	0.628	0.608	0.576	0.489	0.549	0.496	0.466	0.372	0.407
07:00:06	7	0.688	0.66	0.624	0.53	0.595	0.541	0.506	0.406	0.452
07:20:06	7.33333	0.738	0.712	0.671	0.573	0.641	0.584	0.547	0.44	0.485
07:40:06	7.66667	0.784	0.755	0.71	0.608	0.683	0.622	0.585	0.47	0.515
08:00:06	8	0.778	0.8	0.753	0.648	0.726	0.66	0.624	0.504	0.515
08:20:06	8.33333	0.899	0.863	0.812	0.706	0.785	0.718	0.68	0.55	0.608
08:40:06	8.66667	0.886	0.858	0.798	0.693	0.821	0.751	0.714	0.584	0.598
09:00:06	9	1.013	0.97	0.915	0.804	0.887	0.82	0.779	0.641	0.698
09:20:06	9.33333	1.062	1.016	0.96	0.85	0.934	0.865	0.825	0.682	0.737
09:40:06	9.66667	1.043	1.018	1.002	0.889	0.978	0.909	0.869	0.726	0.74
10:00:06	10	1.149	1.098	1.059	0.945	1.034	0.963	0.924	0.778	0.808
10:20:06	10.3333	1.129	1.112	1.097	0.955	1.076	1.005	0.97	0.825	0.788
10:40:06	10.6667	1.23	1.179	1.154	1.044	1.133	1.062	1.024	0.878	0.89
11:00:06	11	1.21	1.161	1.139	1.053	1.168	1.073	1.066	0.922	0.862
11:20:06	11.3333	1.369	1.314	1.253	1.148	1.228	1.164	1.127	0.985	1.039
11:40:06	11.6667	1.328	1.258	1.191	1.102	1.181	1.106	1.152	1.021	0.981
12:00:06	12	1.4	1.323	1.3	1.195	1.3	1.234	1.215	1.083	1.022
12:20:06	12.3333	1.448	1.371	1.314	1.222	1.335	1.291	1.258	1.129	1.075
12:40:06	12.6667	1.49	1.411	1.359	1.259	1.366	1.336	1.3	1.174	1.121
13:00:06	13	1.595	1.524	1.465	1.369	1.448	1.387	1.349	1.226	1.273
13:20:06	13.3333	1.578	1.504	1.436	1.37	1.452	1.387	1.383	1.264	1.283
13:40:06	13.6667	1.61	1.557	1.508	1.43	1.514	1.46	1.43	1.314	1.338
14:00:06	14	1.612	1.582	1.503	1.429	1.497	1.431	1.467	1.354	1.335
14:20:06	14.3333	1.63	1.603	1.561	1.473	1.545	1.494	1.511	1.4	1.379
14:40:06	14.6667	1.664	1.638	1.622	1.567	1.63	1.585	1.553	1.445	1.481
15:00:06	15	1.647	1.613	1.591	1.552	1.606	1.56	1.585	1.482	1.466
15:20:06	15.3333	1.698	1.666	1.651	1.634	1.663	1.648	1.629	1.528	1.57
15:40:06	15.6667	1.68	1.644	1.655	1.613	1.654	1.645	1.657	1.564	1.6
16:00:06	16	1.724	1.691	1.672	1.66	1.681	1.673	1.683	1.605	1.641
16:20:06	16.3333	1.701	1.666	1.659	1.646	1.682	1.682	1.691	1.64	1.641
16:40:06	16.6667	1.703	1.686	1.663	1.664	1.689	1.691	1.701	1.668	1.658
17:00:06	17	1.76	1.726	1.687	1.659	1.683	1.675	1.675	1.647	1.663
17:20:06	17.3333	1.732	1.71	1.677	1.658	1.681	1.676	1.681	1.668	1.658
17:40:06	17.6667	1.748	1.714	1.686	1.672	1.692	1.688	1.692	1.681	1.674
18:00:06	18	1.799	1.771	1.735	1.713	1.724	1.724	1.724	1.679	1.727
18:20:06	18.3333	1.755	1.719	1.699	1.685	1.708	1.7	1.711	1.7	1.693
18:40:06	18.6667	1.76	1.728	1.708	1.699	1.729	1.719	1.736	1.733	1.698
19:00:06	19	1.774	1.739	1.717	1.702	1.726	1.718	1.731	1.733	1.711
19:20:06	19.3333	1.789	1.763	1.732	1.718	1.731	1.725	1.74	1.719	1.736
19:40:06	19.6667	1.788	1.759	1.735	1.72	1.739	1.734	1.746	1.738	1.734
20:00:06	20	1.814	1.787	1.772	1.765	1.785	1.779	1.789	1.771	1.772
20:20:06	20.3333	1.824	1.8	1.755	1.754	1.769	1.765	1.778	1.756	1.764
20:40:06	20.6667	1.842	1.821	1.787	1.774	1.78	1.777	1.791	1.77	1.814
21:00:06	21	1.829	1.798	1.789	1.784	1.803	1.798	1.81	1.794	1.79
21:20:06	21.3333	1.841	1.821	1.775	1.777	1.788	1.785	1.798	1.779	1.791
21:40:06	21.6667	1.831	1.809	1.785	1.784	1.795	1.791	1.802	1.786	1.792
22:00:06	22	1.866	1.843	1.814	1.808	1.814	1.81	1.828	1.805	1.846
22:20:06	22.3333	1.886	1.866	1.86	1.851	1.858	1.858	1.875	1.841	1.872
22:40:06	22.6667	1.841	1.818	1.792	1.785	1.806	1.796	1.811	1.804	1.814
23:00:06	23	1.842	1.807	1.803	1.794	1.81	1.81	1.827	1.833	1.807
23:20:06	23.3333	1.869	1.844	1.832	1.828	1.843	1.84	1.855	1.844	1.837
23:40:06	23.6667	1.854	1.835	1.809	1.805	1.818	1.812	1.829	1.83	1.826
24:00:06	24	1.897	1.886	1.859	1.853	1.854	1.855	1.862	1.842	1.883
24:20:06	24.3333	1.859	1.835	1.827	1.823	1.84	1.839	1.86	1.859	1.827
24:40:06	24.6667	1.858	1.837	1.826	1.822	1.848	1.846	1.866	1.863	1.835
25:00:06	25	1.891	1.886	1.842	1.838	1.843	1.846	1.857	1.846	1.873
25:20:06	25.3333	1.896	1.892	1.855	1.85	1.851	1.85	1.865	1.85	1.882
25:40:06	25.6667	1.887	1.882	1.854	1.847	1.851	1.851	1.865	1.852	1.875
26:00:06	26	1.887	1.855	1.863	1.855	1.881	1.877	1.892	1.887	1.86
26:20:06	26.3333	1.888	1.858	1.862	1.859	1.884	1.884	1.897	1.892	1.87
26:40:06	26.6667	1.908	1.875	1.879	1.873	1.889	1.893	1.906	1.897	1.887
27:00:06	27	1.905	1.889	1.866	1.871	1.879	1.88	1.893	1.882	1.89
27:20:06	27.3333	1.919	1.911	1.884	1.88	1.883	1.886	1.897	1.881	1.92
27:40:06	27.6667	1.929	1.914	1.897	1.896	1.898	1.893	1.917	1.902	1.922
28:00:06	28	1.906	1.877	1.883	1.878	1.902	1.898	1.908	1.914	1.898
28:20:06	28.3333	1.915	1.89	1.897	1.899	1.913	1.913	1.923	1.918	1.909
28:40:06	28.6667	1.95	1.945	1.911	1.909	1.907	1.914	1.928	1.91	1.936
29:00:06	29	1.947	1.939	1.92	1.904	1.903	1.913	1.921	1.907	1.949
29:20:06	29.3333	1.912	1.907	1.888	1.893	1.908	1.905	1.922	1.93	1.905
29:40:06	29.6667	1.934	1.913	1.916	1.907	1.926	1.927	1.942	1.935	1.922
30:00:06	30	1.954	1.946	1.918	1.913	1.916	1.92	1.934	1.923	1.948
30:20:06	30.3333	1.981	1.971	1.965	1.958	1.957	1.968	1.98	1.951	1.988
30:40:06	30.6667	1.967	1.947	1.967	1.967	1.977	1.983	2.007	1.982	1.993
31:00:06	31	1.929	1.917	1.908	1.906	1.922	1.927	1.941	1.946	1.927
31:20:06	31.3333	1.963	1.949	1.926	1.935	1.936	1.936	1.959	1.941	1.956
31:40:06	31.6667	1.989	1.97	1.957	1.96	1.954	1.954	1.976	1.957	1.997
32:00:06	32	1.982	1.965	1.954	1.951	1.95	1.958	1.967	1.944	1.992
32:20:06	32.3333	1.986	1.969	1.982	1.977	1.981	1.988	2.012	1.98	2.01
32:40:06	32.6667	1.986	1.969	1.983	1.985	1.989	1.993	2.017	1.988	2.014
33:00:06	33	1.991	1.974	1.967	1.958	1.958	1.966	1.977	1.95	2.004
33:20:06	33.3333	1.975	1.965	1.959	1.958	1.957	1.958	1.967	1.945	1.987
33:40:06	33.6667	1.958	1.941	1.947	1.939	1.954	1.953	1.957	1.95	1.956
34:00:06	34	1.971	1.957	1.95	1.949	1.946	1.947	1.961	1.935	1.977
34:20:06	34.3333	1.959	1.949	1.949	1.95	1.959	1.957	1.963	1.956	1.949
34:40:06	34.6667	1.984	1.971	1.955	1.961	1.96	1.96	1.969	1.938	1.977
35:00:06	35	2	1.999	1.969	1.977	1.972	1.97	1.988	1.958	1.989
35:20:06	35.3333	1.97	1.951	1.949	1.95	1.959	1.958	1.964	1.955	1.948
35:40:06	35.6667	2.006	1.993	1.967	1.98	1.967	1.969	1.985	1.953	2.007
36:00:06	36	1.968	1.952	1.957	1.956	1.971	1.965	1.966	1.958	1.952
36:20:06	36.3333	1.981	1.966	1.969	1.962	1.973	1.973	1.968	1.961	1.953
36:40:06	36.6667	2.011	1.965	1.949	1.951	1.95	1.951	1.96	1.944	1.971
37:00:06	37	1.975	1.964	1.947	1.951	1.951	1.948	1.961	1.944	1.962
37:20:06	37.3333	1.976	1.965	1.955	1.955	1.952	1.952	1.961	1.946	1.968
37:40:06	37.6667	1.973	1.961	1.961	1.961	1.974	1.967	1.972	1.959	1.949
38:00:06	38	1.972	1.963	1.949	1.951	1.957	1.956	1.962	1.954	1.96
38:20:06	38.3333	2.003	1.993	1.972	1.978	1.967	1.971	1.98	1.945	2.007
38:40:06	38.6667	1.99	1.969	1.968	1.963	1.958	1.961	1.969	1.942	1.995
39:00:06	39	2.017	1.996	1.996	1.992	1.98	1.986	2.011	1.97	2.022
39:20:06	39.3333	2.015	1.996	2.009	2.008	2.014	2.012	2.033	2.008	2.019
39:40:06	39.6667	2.007	1.982	1.981	1.984	1.972	1.971	1.986	1.958	2.008
40:00:06	40	2.019	1.997	2.008	2.01	2.011	2.014	2.034	2.002	2.016
40:20:06	40.3333	2.007	1.986	1.978	1.982	1.973	1.974	1.985	1.958	2.007
40:40:06	40.6667	1.99	1.972	1.969	1.971	1.965	1.969	1.974	1.948	1.995
41:00:06	41	2.004	1.985	1.98	1.985	1.975	1.973	1.989	1.958	2.001
41:20:06	41.3333	2.014	1.997	1.983	1.986	1.975	1.978	2.002	1.965	2.013
41:40:06	41.6667	2.018	1.998	1.995	1.989	1.975	1.978	1.999	1.965	2.013
42:00:06	42	2.013	1.99	1.992	1.996	1.983	1.985	2.009	1.967	2.017
42:20:06	42.3333	1.979	1.959	1.959	1.957	1.955	1.954	1.963	1.938	1.973
42:40:06	42.6667	1.967	1.95	1.95	1.953	1.964	1.963	1.963	1.954	1.952
43:00:06	43	1.971	1.957	1.948	1.953	1.966	1.953	1.962	1.955	1.951
43:20:06	43.3333	2.026	2.011	1.998	2.007	1.987	1.992	2.008	1.965	2.012
43:40:06	43.6667	1.973	1.963	1.963	1.962	1.973	1.972	1.966	1.954	1.95
44:00:06	44	1.986	1.978	1.955	1.961	1.955	1.955	1.963	1.936	1.981
44:20:06	44.3333	1.981	1.968	1.953	1.955	1.953	1.954	1.961	1.947	1.967
44:40:06	44.6667	1.994	1.983	1.961	1.976	1.966	1.962	1.976	1.943	1.988
45:00:06	45	1.986	1.972	1.96	1.963	1.959	1.957	1.967	1.936	1.982
45:20:06	45.3333	2.017	2.004	2.007	2.008	1.998	2.005	2.02	1.977	2.013
45:40:06	45.6667	1.988	1.971	1.968	1.963	1.959	1.965	1.962	1.938	1.98
46:00:06	46	1.99	1.983	1.971	1.965	1.959	1.961	1.964	1.936	1.987
46:20:06	46.3333	1.983	1.973	1.963	1.962	1.958	1.958	1.961	1.935	1.991
46:40:05	46.6667	1.996	1.99	1.976	1.978	1.968	1.97	1.975	1.946	1.997
47:00:06	47	2.01	1.99	1.999	2	1.987	1.991	2.021	1.978	2.012
47:20:06	47.3333	1.965	1.954	1.952	1.952	1.951	1.949	1.958	1.941	1.965
47:40:06	47.6667	1.99	1.984	1.968	1.97	1.96	1.96	1.973	1.938	1.995
48:00:06	48	1.984	1.975	1.97	1.97	1.976	1.975	1.972	1.954	1.954
48:20:06	48.3333	1.983	1.976	1.952	1.957	1.95	1.95	1.957	1.931	1.965
48:40:06	48.6667	1.988	1.985	1.969	1.97	1.96	1.959	1.965	1.933	1.979
49:00:06	49	1.963	1.947	1.948	1.951	1.966	1.961	1.961	1.948	1.946
49:20:06	49.3333	1.973	1.952	1.963	1.961	1.973	1.97	1.966	1.952	1.947
49:40:06	49.6667	2.013	1.997	1.978	1.99	1.97	1.971	1.984	1.953	1.997
50:00:06	50	1.977	1.98	1.955	1.968	1.959	1.958	1.973	1.945	1.971
50:20:06	50.3333	1.971	1.977	1.962	1.968	1.961	1.961	1.969	1.946	1.977
50:40:06	50.6667	2.002	1.989	1.982	1.984	1.972	1.975	2.001	1.966	2.002
51:00:06	51	1.971	1.98	1.966	1.965	1.956	1.961	1.973	1.94	1.992
51:20:06	51.3333	1.947	1.935	1.943	1.943	1.954	1.952	1.954	1.945	1.953
51:40:06	51.6667	1.99	1.989	1.974	1.978	1.968	1.968	1.981	1.946	2
52:00:06	52	1.948	1.94	1.935	1.941	1.951	1.948	1.95	1.942	1.954
52:20:06	52.3333	1.95	1.944	1.951	1.947	1.968	1.966	1.963	1.946	1.935
52:40:06	52.6667	1.967	1.956	1.961	1.963	1.971	1.966	1.967	1.949	1.945
53:00:06	53	1.999	2.001	1.969	1.975	1.963	1.966	1.994	1.949	1.995
53:20:06	53.3333	1.993	2	1.977	1.98	1.962	1.97	1.991	1.952	1.994
53:40:06	53.6667	1.953	1.948	1.944	1.943	1.944	1.94	1.951	1.927	1.966
54:00:06	54	1.963	1.946	1.959	1.959	1.968	1.965	1.963	1.945	1.938
54:20:06	54.3333	1.961	1.952	1.937	1.942	1.944	1.939	1.948	1.932	1.958
54:40:06	54.6667	1.979	1.993	1.965	1.971	1.959	1.966	1.977	1.942	1.993
55:00:06	55	1.967	1.965	1.951	1.957	1.951	1.951	1.958	1.929	1.966
55:20:06	55.3333	1.963	1.963	1.947	1.953	1.946	1.944	1.952	1.926	1.962
55:40:06	55.6667	1.971	1.947	1.962	1.966	1.968	1.964	1.966	1.942	1.957
56:00:06	56	1.983	1.965	1.966	1.968	1.968	1.967	1.971	1.947	1.956
56:20:06	56.3333	1.965	1.959	1.942	1.947	1.946	1.943	1.944	1.935	1.939
56:40:06	56.6667	1.959	1.951	1.938	1.944	1.942	1.939	1.952	1.942	1.942
57:00:06	57	1.985	1.992	1.975	1.981	1.969	1.968	1.982	1.941	1.994
57:20:06	57.3333	1.981	1.961	1.96	1.965	1.968	1.967	1.97	1.943	1.957
57:40:06	57.6667	1.979	1.987	1.955	1.963	1.954	1.956	1.963	1.93	1.971
58:00:06	58	1.965	1.985	1.972	1.978	1.963	1.965	1.994	1.95	1.999
58:20:06	58.3333	1.956	1.928	1.932	1.937	1.948	1.945	1.948	1.937	1.941
58:40:06	58.6667	1.956	1.94	1.944	1.952	1.953	1.95	1.961	1.94	1.935
59:00:06	59	1.962	1.954	1.937	1.94	1.94	1.941	1.942	1.934	1.945
59:20:06	59.3333	1.977	1.95	1.956	1.959	1.963	1.962	1.965	1.94	1.954
59:40:06	59.6667	1.96	1.955	1.942	1.945	1.943	1.943	1.947	1.93	1.943
60:00:06	60	1.973	1.945	1.956	1.955	1.964	1.96	1.96	1.942	1.934
60:20:06	60.3333	1.953	1.935	1.938	1.939	1.952	1.947	1.95	1.937	1.942
60:40:06	60.6667	1.958	1.945	1.937	1.938	1.942	1.94	1.943	1.94	1.948
61:00:06	61	1.97	1.968	1.956	1.959	1.954	1.957	1.965	1.928	1.978
61:20:06	61.3333	1.96	1.946	1.942	1.947	1.936	1.943	1.944	1.922	1.96
61:40:06	61.6667	1.954	1.929	1.935	1.94	1.956	1.945	1.949	1.938	1.934
62:00:06	62	1.967	1.964	1.953	1.958	1.948	1.951	1.959	1.924	1.975
62:20:06	62.3333	1.968	1.975	1.967	1.971	1.956	1.96	1.98	1.944	1.991
62:40:06	62.6667	1.951	1.931	1.94	1.94	1.939	1.944	1.953	1.924	1.956
63:00:06	63	1.965	1.918	1.946	1.947	1.957	1.957	1.96	1.939	1.931
63:20:06	63.3333	1.957	1.931	1.932	1.943	1.938	1.94	1.94	1.919	1.949
63:40:06	63.6667	1.96	1.924	1.927	1.94	1.936	1.933	1.942	1.919	1.954
64:00:06	64	1.96	1.921	1.942	1.941	1.936	1.938	1.942	1.916	1.96
64:20:06	64.3333	1.948	1.91	1.928	1.929	1.945	1.939	1.94	1.933	1.932
64:40:06	64.6667	1.965	1.942	1.951	1.957	1.951	1.949	1.959	1.925	1.968
65:00:06	65	1.977	1.954	1.97	1.963	1.952	1.958	1.971	1.933	1.987
65:20:06	65.3333	1.952	1.904	1.94	1.936	1.934	1.938	1.95	1.92	1.962
65:40:06	65.6667	1.969	1.935	1.963	1.957	1.951	1.959	1.974	1.939	1.988
66:00:06	66	1.958	1.926	1.957	1.959	1.953	1.956	1.976	1.938	1.984
66:20:06	66.3333	1.945	1.899	1.951	1.947	1.952	1.95	1.971	1.941	1.982
66:40:06	66.6667	1.933	1.885	1.934	1.934	1.935	1.937	1.951	1.922	1.955
67:00:06	67	1.957	1.929	1.935	1.936	1.951	1.944	1.946	1.933	1.931
67:20:06	67.3333	1.946	1.932	1.931	1.937	1.934	1.935	1.939	1.919	1.941
67:40:06	67.6667	1.957	1.941	1.952	1.952	1.945	1.946	1.96	1.924	1.97
68:00:06	68	1.954	1.931	1.943	1.948	1.94	1.942	1.958	1.921	1.963
68:20:06	68.3333	1.963	1.95	1.951	1.948	1.957	1.957	1.958	1.932	1.945
68:40:06	68.6667	1.957	1.95	1.934	1.939	1.936	1.939	1.937	1.92	1.941
69:00:06	69	1.98	1.975	1.966	1.971	1.957	1.963	1.979	1.927	1.982
69:20:06	69.3333	1.959	1.954	1.953	1.953	1.946	1.957	1.982	1.94	1.985
69:40:06	69.6667	1.949	1.935	1.939	1.946	1.942	1.946	1.966	1.938	1.966
70:00:06	70	1.944	1.928	1.928	1.936	1.933	1.934	1.943	1.914	1.952
70:20:06	70.3333	1.948	1.918	1.939	1.938	1.952	1.953	1.954	1.93	1.931
70:40:06	70.6667	1.955	1.942	1.944	1.948	1.943	1.945	1.95	1.921	1.953
71:00:06	71	1.962	1.948	1.967	1.969	1.954	1.961	1.977	1.943	1.985
71:20:06	71.3333	1.956	1.916	1.943	1.937	1.953	1.955	1.955	1.931	1.944
71:40:06	71.6667	1.962	1.912	1.946	1.949	1.953	1.951	1.95	1.928	1.933
72:00:06	72	1.965	1.941	1.949	1.946	1.94	1.942	1.949	1.914	1.957
72:20:06	72.3333	1.965	1.938	1.951	1.95	1.941	1.946	1.963	1.922	1.976
72:40:06	72.6667	1.953	1.917	1.942	1.941	1.94	1.945	1.967	1.934	1.979
73:00:06	73	1.972	1.945	1.961	1.962	1.951	1.96	1.985	1.948	1.989
73:20:06	73.3333	1.945	1.904	1.938	1.94	1.937	1.939	1.957	1.931	1.971
73:40:06	73.6667	1.947	1.904	1.935	1.936	1.946	1.949	1.951	1.928	1.935
74:00:06	74	1.943	1.919	1.933	1.939	1.939	1.94	1.946	1.917	1.944
74:20:06	74.3333	1.948	1.926	1.946	1.941	1.934	1.94	1.949	1.916	1.958
74:40:06	74.6667	1.952	1.919	1.935	1.934	1.952	1.947	1.95	1.93	1.925
75:00:06	75	1.965	1.957	1.948	1.95	1.952	1.952	1.953	1.93	1.945
75:20:06	75.3333	1.96	1.956	1.93	1.936	1.932	1.934	1.935	1.916	1.941
75:40:06	75.6667	1.982	1.974	1.954	1.962	1.951	1.957	1.97	1.925	1.98
76:00:06	76	1.973	1.966	1.959	1.961	1.949	1.964	1.983	1.942	1.989
76:20:06	76.3333	1.953	1.947	1.955	1.953	1.946	1.956	1.983	1.945	1.986
76:40:06	76.6667	1.935	1.92	1.924	1.927	1.927	1.927	1.937	1.913	1.936
77:00:06	77	1.957	1.927	1.944	1.946	1.952	1.95	1.951	1.926	1.941
77:20:06	77.3333	1.944	1.926	1.92	1.929	1.926	1.924	1.924	1.925	1.934
77:40:06	77.6667	1.983	1.968	1.952	1.956	1.946	1.956	1.958	1.922	1.979
78:00:06	78	1.941	1.924	1.927	1.931	1.927	1.934	1.935	1.908	1.935
78:20:06	78.3333	1.971	1.962	1.952	1.948	1.943	1.953	1.959	1.923	1.978
78:40:06	78.6667	1.941	1.912	1.922	1.926	1.936	1.935	1.937	1.927	1.925
79:00:06	79	1.969	1.953	1.953	1.954	1.942	1.952	1.955	1.92	1.972
79:20:06	79.3333	1.935	1.907	1.924	1.922	1.928	1.922	1.927	1.916	1.937
79:40:06	79.6667	1.946	1.909	1.936	1.939	1.946	1.949	1.945	1.925	1.926
80:00:06	80	1.953	1.926	1.933	1.941	1.93	1.933	1.938	1.908	1.948
80:20:06	80.3333	1.942	1.912	1.928	1.931	1.929	1.926	1.937	1.907	1.938
80:40:06	80.6667	1.943	1.902	1.927	1.926	1.925	1.925	1.93	1.907	1.945
81:00:06	81	1.953	1.925	1.937	1.942	1.939	1.94	1.949	1.914	1.961
81:20:06	81.3333	1.956	1.921	1.943	1.949	1.938	1.947	1.956	1.92	1.966
81:40:06	81.6667	1.938	1.907	1.928	1.932	1.929	1.929	1.936	1.912	1.937
82:00:06	82	1.941	1.907	1.925	1.928	1.924	1.926	1.928	1.923	1.928
82:20:06	82.3333	1.958	1.919	1.947	1.944	1.935	1.947	1.951	1.911	1.97
82:40:06	82.6667	1.941	1.896	1.929	1.932	1.93	1.932	1.94	1.909	1.949
83:00:06	83	1.948	1.891	1.936	1.934	1.932	1.939	1.949	1.912	1.965
83:20:06	83.3333	1.961	1.954	1.942	1.946	1.948	1.947	1.95	1.925	1.943
83:40:06	83.6667	1.963	1.959	1.934	1.938	1.933	1.936	1.942	1.914	1.947
84:00:06	84	1.942	1.936	1.922	1.93	1.921	1.922	1.929	1.908	1.942
84:20:06	84.3333	1.978	1.965	1.956	1.96	1.972	1.957	1.966	1.926	1.978
84:40:06	84.6667	1.94	1.92	1.919	1.923	1.929	1.929	1.93	1.928	1.924
85:00:06	85	1.945	1.936	1.922	1.934	1.926	1.929	1.931	1.925	1.939
85:20:06	85.3333	1.948	1.94	1.932	1.93	1.926	1.93	1.932	1.915	1.95
85:40:06	85.6667	1.946	1.921	1.921	1.921	1.928	1.924	1.927	1.924	1.919
86:00:06	86	1.944	1.923	1.924	1.931	1.94	1.938	1.941	1.924	1.917
86:20:06	86.3333	1.944	1.934	1.922	1.924	1.926	1.925	1.93	1.921	1.934
86:40:06	86.6667	1.949	1.935	1.924	1.934	1.927	1.932	1.934	1.916	1.938
87:00:06	87	1.956	1.946	1.938	1.942	1.935	1.941	1.947	1.911	1.958
87:20:06	87.3333	1.957	1.93	1.939	1.943	1.944	1.943	1.947	1.925	1.932
87:40:06	87.6667	1.963	1.936	1.939	1.943	1.945	1.945	1.949	1.925	1.941
88:00:06	88	1.952	1.947	1.927	1.932	1.931	1.934	1.937	1.91	1.942
88:20:06	88.3333	1.962	1.939	1.939	1.944	1.944	1.944	1.95	1.926	1.937
88:40:06	88.6667	1.946	1.927	1.921	1.924	1.934	1.934	1.94	1.923	1.925
89:00:06	89	1.943	1.931	1.919	1.922	1.92	1.922	1.926	1.923	1.928
89:20:06	89.3333	1.954	1.941	1.922	1.929	1.938	1.936	1.942	1.924	1.922
89:40:06	89.6667	1.949	1.945	1.926	1.931	1.924	1.926	1.927	1.913	1.938
90:00:06	90	1.957	1.956	1.943	1.942	1.935	1.942	1.942	1.906	1.957
90:20:06	90.3333	1.952	1.946	1.938	1.934	1.93	1.935	1.941	1.907	1.953
90:40:06	90.6667	1.952	1.949	1.939	1.935	1.929	1.934	1.941	1.908	1.953
91:00:06	91	1.96	1.961	1.953	1.95	1.942	1.948	1.963	1.917	1.969
91:20:06	91.3333	1.961	1.947	1.938	1.944	1.944	1.946	1.948	1.927	1.938
91:40:06	91.6667	1.962	1.957	1.941	1.941	1.944	1.945	1.947	1.924	1.939
92:00:06	92	1.97	1.957	1.944	1.947	1.945	1.949	1.976	1.925	1.931
92:20:06	92.3333	1.961	1.962	1.933	1.938	1.929	1.934	1.942	1.905	1.94
92:40:06	92.6667	1.959	1.964	1.943	1.948	1.939	1.939	1.948	1.911	1.959
93:00:06	93	1.948	1.948	1.932	1.936	1.931	1.937	1.945	1.909	1.955
93:20:06	93.3333	1.959	1.955	1.943	1.933	1.931	1.947	1.946	1.905	1.96
93:40:06	93.6667	1.945	1.938	1.926	1.923	1.918	1.931	1.936	1.91	1.938
94:00:06	94	1.955	1.942	1.941	1.945	1.948	1.947	1.948	1.922	1.926
94:20:06	94.3333	1.955	1.937	1.932	1.938	1.946	1.947	1.95	1.925	1.939
94:40:06	94.6667	1.95	1.943	1.92	1.925	1.924	1.916	1.929	1.919	1.925
95:00:06	95	1.969	1.95	1.944	1.936	1.949	1.941	1.951	1.919	1.94
95:20:06	95.3333	1.945	1.939	1.922	1.927	1.938	1.937	1.937	1.924	1.919
95:40:06	95.6667	1.968	1.948	1.944	1.935	1.947	1.94	1.945	1.925	1.933
96:00:06	96	1.964	1.979	1.942	1.946	1.942	1.943	1.949	1.915	1.951
96:20:06	96.3333	1.951	1.946	1.919	1.935	1.924	1.931	1.936	1.905	1.938
96:40:06	96.6667	1.96	1.96	1.94	1.941	1.94	1.942	1.951	1.923	1.935
97:00:06	97	1.961	1.951	1.934	1.933	1.924	1.934	1.933	1.916	1.934
97:20:06	97.3333	1.949	1.95	1.925	1.928	1.919	1.923	1.924	1.921	1.944
97:40:06	97.6667	1.953	1.954	1.934	1.938	1.927	1.933	1.935	1.919	1.947
98:00:06	98	1.97	1.973	1.959	1.957	1.946	1.955	1.959	1.907	1.974
98:20:06	98.3333	1.946	1.946	1.929	1.93	1.926	1.926	1.937	1.915	1.942
98:40:06	98.6667	1.96	1.961	1.951	1.95	1.942	1.95	1.955	1.91	1.969
99:00:06	99	1.942	1.935	1.928	1.92	1.922	1.925	1.928	1.91	1.944
99:20:06	99.3333	1.96	1.953	1.949	1.939	1.93	1.936	1.939	1.905	1.961
99:40:06	99.6667	1.952	1.947	1.94	1.936	1.935	1.942	1.945	1.903	1.964
100:00:06	100	1.942	1.926	1.923	1.928	1.937	1.936	1.907	1.92	1.92
100:20:06	100.333	1.941	1.941	1.919	1.926	1.922	1.923	1.926	1.919	1.932
100:40:06	100.667	1.961	1.942	1.934	1.938	1.943	1.944	1.948	1.921	1.932
101:00:06	101	1.961	1.946	1.937	1.937	1.943	1.942	1.946	1.92	1.937
101:20:06	101.333	1.958	1.964	1.935	1.935	1.929	1.934	1.94	1.909	1.943
101:40:06	101.667	1.961	1.946	1.933	1.936	1.942	1.945	1.946	1.922	1.93
102:00:06	102	1.95	1.942	1.917	1.924	1.928	1.92	1.926	1.913	1.924
102:20:06	102.333	1.95	1.948	1.921	1.925	1.921	1.922	1.928	1.917	1.937
102:40:06	102.667	1.972	1.984	1.964	1.966	1.951	1.958	1.962	1.908	1.977
103:00:06	103	1.95	1.935	1.92	1.926	1.932	1.93	1.934	1.918	1.919
103:20:06	103.333	1.948	1.933	1.916	1.922	1.934	1.933	1.938	1.919	1.917
103:40:06	103.667	1.941	1.934	1.914	1.919	1.925	1.921	1.931	1.92	1.928
104:00:06	104	1.963	1.947	1.939	1.941	1.941	1.944	1.947	1.92	1.935
104:20:06	104.333	1.948	1.946	1.917	1.921	1.92	1.921	1.925	1.917	1.932
104:40:06	104.667	1.942	1.939	1.912	1.92	1.915	1.915	1.925	1.918	1.927
105:00:06	105	1.964	1.97	1.952	1.946	1.94	1.942	1.95	1.904	1.962
105:20:06	105.333	1.962	1.954	1.938	1.942	1.943	1.944	1.947	1.919	1.928
105:40:06	105.667	1.964	1.96	1.938	1.942	1.942	1.944	1.948	1.918	1.938
106:00:06	106	1.965	1.962	1.932	1.934	1.928	1.927	1.932	1.905	1.939
106:20:06	106.333	1.955	1.946	1.923	1.928	1.938	1.938	1.941	1.918	1.917
106:40:06	106.667	1.957	1.956	1.93	1.936	1.925	1.929	1.934	1.912	1.942
107:00:06	107	1.97	1.977	1.959	1.952	1.943	1.95	1.954	1.904	1.963
107:20:06	107.333	1.951	1.955	1.934	1.936	1.932	1.938	1.939	1.904	1.945
107:40:06	107.667	1.955	1.953	1.933	1.934	1.924	1.93	1.933	1.906	1.944
108:00:06	108	1.971	1.98	1.961	1.958	1.939	1.956	1.957	1.903	1.969
108:20:06	108.333	1.965	1.971	1.961	1.962	1.943	1.95	1.965	1.91	1.973
108:40:06	108.667	1.952	1.943	1.931	1.933	1.943	1.938	1.946	1.916	1.922
109:00:06	109	1.953	1.956	1.927	1.93	1.925	1.925	1.927	1.91	1.94
109:20:06	109.333	1.975	1.986	1.958	1.961	1.949	1.958	1.96	1.906	1.966
109:40:06	109.667	1.945	1.938	1.925	1.921	1.929	1.928	1.929	1.919	1.918
110:00:06	110	1.941	1.939	1.923	1.918	1.925	1.922	1.929	1.915	1.92
110:20:06	110.333	1.967	1.971	1.949	1.943	1.941	1.943	1.946	1.901	1.954
110:40:06	110.667	1.965	1.964	1.951	1.951	1.936	1.948	1.951	1.902	1.962
111:00:06	111	1.946	1.934	1.919	1.924	1.935	1.929	1.936	1.916	1.917
111:20:06	111.333	1.957	1.965	1.94	1.938	1.928	1.931	1.933	1.914	1.95
111:40:06	111.667	1.96	1.968	1.949	1.961	1.941	1.95	1.952	1.902	1.965
112:00:06	112	1.959	1.953	1.931	1.937	1.94	1.94	1.943	1.917	1.926
112:20:06	112.333	1.95	1.943	1.919	1.924	1.929	1.92	1.937	1.914	1.916
112:40:06	112.667	1.964	1.962	1.939	1.941	1.941	1.945	1.946	1.915	1.932
113:00:06	113	1.953	1.95	1.917	1.924	1.929	1.926	1.933	1.914	1.922
113:20:06	113.333	1.985	1.991	1.959	1.962	1.945	1.944	1.949	1.899	1.97
113:40:06	113.667	1.95	1.956	1.933	1.932	1.924	1.927	1.93	1.903	1.95
114:00:06	114	1.95	1.952	1.929	1.927	1.921	1.922	1.923	1.906	1.939
114:20:06	114.333	1.949	1.954	1.937	1.933	1.925	1.928	1.932	1.903	1.95
114:40:06	114.667	1.96	1.964	1.951	1.944	1.935	1.939	1.941	1.905	1.959
115:00:06	115	1.947	1.945	1.934	1.93	1.925	1.929	1.929	1.904	1.95
115:20:06	115.333	1.95	1.952	1.938	1.936	1.927	1.931	1.933	1.903	1.955
115:40:06	115.667	1.96	1.966	1.944	1.948	1.936	1.942	1.946	1.901	1.952
116:00:06	116	1.939	1.936	1.922	1.924	1.919	1.92	1.926	1.903	1.944
116:20:06	116.333	1.938	1.935	1.918	1.921	1.918	1.918	1.921	1.911	1.931
116:40:06	116.667	1.961	1.957	1.95	1.945	1.935	1.941	1.94	1.902	1.956
117:00:06	117	1.96	1.957	1.939	1.941	1.942	1.942	1.944	1.915	1.928
117:20:06	117.333	1.963	1.96	1.936	1.939	1.94	1.942	1.946	1.914	1.929
117:40:06	117.667	1.963	1.953	1.938	1.937	1.941	1.941	1.943	1.912	1.928
118:00:06	118	1.945	1.949	1.918	1.925	1.93	1.922	1.921	1.91	1.922
118:20:06	118.333	1.984	1.993	1.954	1.956	1.942	1.95	1.952	1.897	1.968
118:40:06	118.667	1.951	1.957	1.929	1.934	1.928	1.931	1.931	1.903	1.94
119:00:06	119	1.942	1.938	1.91	1.915	1.926	1.925	1.928	1.909	1.915
119:20:06	119.333	1.966	1.976	1.94	1.943	1.93	1.932	1.935	1.91	1.954
119:40:06	119.667	1.961	1.956	1.927	1.934	1.941	1.939	1.943	1.911	1.916
120:00:06	120	1.947	1.949	1.918	1.922	1.933	1.922	1.926	1.909	1.919
120:20:06	120.333	1.95	1.952	1.92	1.922	1.93	1.918	1.918	1.907	1.93
120:40:06	120.667	1.955	1.961	1.932	1.934	1.925	1.933	1.929	1.907	1.939
121:00:06	121	1.959	1.96	1.935	1.939	1.94	1.943	1.943	1.909	1.925
121:20:06	121.333	1.964	1.959	1.936	1.937	1.941	1.941	1.941	1.912	1.926
121:40:06	121.667	1.95	1.951	1.916	1.921	1.916	1.918	1.919	1.91	1.918
122:00:06	122	1.96	1.959	1.935	1.934	1.94	1.941	1.943	1.909	1.924
122:20:06	122.333	1.958	1.952	1.929	1.932	1.938	1.938	1.939	1.91	1.924
122:40:06	122.667	1.964	1.957	1.934	1.935	1.939	1.942	1.941	1.911	1.925
123:00:06	123	1.955	1.963	1.927	1.928	1.923	1.925	1.927	1.908	1.928
123:20:06	123.333	1.973	1.988	1.952	1.953	1.94	1.942	1.944	1.899	1.962
123:40:06	123.667	1.978	1.991	1.966	1.968	1.95	1.953	1.955	1.902	1.971
124:00:06	124	1.962	1.98	1.949	1.953	1.935	1.943	1.945	1.902	1.96
124:20:06	124.333	1.941	1.953	1.932	1.931	1.923	1.925	1.927	1.899	1.951
124:40:06	124.667	1.928	1.946	1.917	1.919	1.929	1.926	1.927	1.908	1.916
125:00:06	125	1.959	1.968	1.934	1.937	1.927	1.931	1.931	1.905	1.945
125:20:06	125.333	1.974	1.986	1.954	1.953	1.939	1.944	1.947	1.906	1.96
125:40:06	125.667	1.944	1.953	1.924	1.925	1.919	1.921	1.919	1.905	1.931
126:00:06	126	1.968	1.979	1.954	1.949	1.937	1.944	1.947	1.9	1.96
126:20:06	126.333	1.937	1.941	1.915	1.918	1.924	1.923	1.924	1.907	1.918
126:40:06	126.667	1.938	1.938	1.911	1.916	1.924	1.923	1.929	1.906	1.914
127:00:06	127	1.956	1.957	1.933	1.937	1.939	1.937	1.939	1.905	1.927
127:20:06	127.333	1.946	1.948	1.918	1.919	1.918	1.926	1.918	1.905	1.916
127:40:06	127.667	1.97	1.981	1.951	1.948	1.936	1.935	1.937	1.899	1.952
128:00:06	128	1.95	1.96	1.927	1.927	1.918	1.917	1.92	1.906	1.939
128:20:06	128.333	1.952	1.964	1.935	1.937	1.925	1.926	1.926	1.906	1.949
128:40:06	128.667	1.958	1.959	1.935	1.938	1.94	1.939	1.939	1.905	1.924
129:00:06	129	1.954	1.961	1.928	1.929	1.922	1.924	1.925	1.899	1.927
129:20:06	129.333	1.942	1.941	1.907	1.916	1.922	1.917	1.924	1.905	1.909
129:40:06	129.667	1.945	1.951	1.922	1.925	1.916	1.918	1.918	1.904	1.923
130:00:06	130	1.94	1.938	1.909	1.917	1.921	1.916	1.923	1.905	1.911
130:20:06	130.333	1.962	1.969	1.939	1.939	1.933	1.931	1.929	1.903	1.948
130:40:06	130.667	1.94	1.94	1.91	1.915	1.924	1.924	1.924	1.904	1.912
131:00:06	131	1.952	1.962	1.926	1.927	1.917	1.918	1.919	1.903	1.932
131:20:06	131.333	1.941	1.947	1.914	1.915	1.914	1.915	1.915	1.904	1.924
131:40:06	131.667	1.943	1.95	1.916	1.918	1.912	1.914	1.916	1.902	1.928
132:00:06	132	1.95	1.955	1.924	1.929	1.918	1.919	1.918	1.902	1.931
132:20:06	132.333	1.955	1.959	1.93	1.935	1.936	1.937	1.937	1.905	1.919
132:40:06	132.667	1.951	1.947	1.913	1.92	1.928	1.925	1.926	1.9	1.906
133:00:06	133	1.938	1.942	1.906	1.914	1.923	1.919	1.924	1.902	1.919
133:20:06	133.333	1.96	1.977	1.941	1.947	1.931	1.935	1.93	1.9	1.938
133:40:06	133.667	1.962	1.978	1.949	1.949	1.934	1.938	1.938	1.897	1.947
134:00:06	134	1.942	1.95	1.919	1.926	1.919	1.921	1.92	1.901	1.926
134:20:06	134.333	1.954	1.949	1.918	1.92	1.93	1.93	1.929	1.902	1.909
134:40:06	134.667	1.957	1.967	1.933	1.934	1.923	1.928	1.922	1.9	1.936
135:00:06	135	1.962	1.98	1.95	1.949	1.933	1.94	1.939	1.892	1.948
135:20:06	135.333	1.964	1.984	1.95	1.954	1.939	1.941	1.942	1.888	1.956
135:40:06	135.667	1.955	1.955	1.93	1.933	1.937	1.937	1.936	1.9	1.923
136:00:06	136	1.956	1.956	1.932	1.934	1.938	1.936	1.938	1.9	1.92
136:20:06	136.333	1.945	1.955	1.916	1.919	1.926	1.912	1.911	1.9	1.919
136:40:06	136.667	1.948	1.96	1.924	1.924	1.915	1.918	1.914	1.898	1.931
137:00:06	137	1.946	1.943	1.915	1.917	1.931	1.929	1.931	1.901	1.909
137:20:06	137.333	1.956	1.959	1.934	1.935	1.935	1.939	1.935	1.902	1.917
137:40:06	137.667	1.956	1.959	1.933	1.936	1.937	1.938	1.937	1.9	1.921
138:00:06	138	1.944	1.94	1.923	1.921	1.935	1.931	1.934	1.901	1.915
138:20:06	138.333	1.936	1.937	1.916	1.916	1.93	1.929	1.928	1.901	1.913
138:40:06	138.667	1.937	1.939	1.913	1.916	1.929	1.927	1.932	1.901	1.911
139:00:06	139	1.945	1.956	1.92	1.926	1.916	1.921	1.915	1.898	1.92
139:20:06	139.333	1.946	1.958	1.929	1.928	1.917	1.92	1.915	1.899	1.931
139:40:06	139.667	1.935	1.938	1.905	1.911	1.915	1.913	1.916	1.898	1.919
140:00:06	140	1.941	1.947	1.917	1.923	1.914	1.915	1.913	1.9	1.919
140:20:06	140.333	1.96	1.975	1.947	1.947	1.935	1.937	1.935	1.895	1.95
140:40:06	140.667	1.938	1.947	1.917	1.921	1.913	1.913	1.911	1.896	1.92
141:00:06	141	1.944	1.949	1.925	1.925	1.916	1.915	1.914	1.897	1.927
141:20:06	141.333	1.952	1.967	1.943	1.94	1.925	1.931	1.926	1.896	1.951
141:40:06	141.667	1.941	1.941	1.912	1.916	1.925	1.924	1.926	1.897	1.908
142:00:06	142	1.952	1.954	1.929	1.927	1.935	1.935	1.933	1.897	1.913
142:20:06	142.333	1.953	1.956	1.932	1.932	1.934	1.936	1.932	1.899	1.914
142:40:06	142.667	1.937	1.936	1.91	1.915	1.923	1.93	1.921	1.898	1.906
143:00:06	143	1.953	1.969	1.933	1.936	1.927	1.929	1.926	1.892	1.926
143:20:06	143.333	1.946	1.957	1.926	1.929	1.915	1.921	1.918	1.894	1.927
143:40:06	143.667	1.955	1.958	1.93	1.934	1.935	1.934	1.934	1.898	1.921
144:00:06	144	1.933	1.94	1.907	1.907	1.912	1.921	1.91	1.895	1.911
144:20:06	144.333	1.953	1.967	1.931	1.928	1.921	1.924	1.919	1.893	1.936
144:40:06	144.667	1.944	1.961	1.929	1.932	1.92	1.92	1.916	1.896	1.936
145:00:06	145	1.952	1.956	1.931	1.931	1.933	1.936	1.931	1.896	1.918
145:20:06	145.333	1.944	1.943	1.924	1.927	1.934	1.933	1.933	1.895	1.913
145:40:06	145.667	1.933	1.936	1.905	1.909	1.92	1.919	1.925	1.896	1.911
146:00:06	146	1.944	1.953	1.921	1.923	1.914	1.918	1.914	1.895	1.912
146:20:06	146.333	1.938	1.95	1.919	1.919	1.916	1.92	1.912	1.894	1.92
146:40:06	146.667	1.934	1.936	1.907	1.912	1.921	1.916	1.92	1.896	1.906
147:00:06	147	1.932	1.938	1.907	1.908	1.917	1.917	1.913	1.896	1.91
147:20:06	147.333	1.943	1.953	1.925	1.925	1.917	1.92	1.912	1.893	1.931
147:40:06	147.667	1.951	1.958	1.931	1.933	1.918	1.922	1.916	1.892	1.936
148:00:06	148	1.941	1.956	1.922	1.927	1.917	1.923	1.913	1.893	1.922
148:20:06	148.333	1.931	1.938	1.908	1.911	1.909	1.91	1.907	1.892	1.908
148:40:06	148.667	1.933	1.944	1.915	1.916	1.909	1.911	1.907	1.892	1.914
149:00:06	149	1.93	1.938	1.905	1.91	1.915	1.911	1.912	1.893	1.907
149:20:06	149.333	1.945	1.959	1.925	1.926	1.917	1.918	1.913	1.892	1.928
149:40:06	149.667	1.945	1.944	1.918	1.919	1.926	1.925	1.925	1.893	1.905
150:00:06	150	1.936	1.937	1.91	1.916	1.921	1.924	1.923	1.893	1.907
150:20:06	150.333	1.941	1.955	1.92	1.921	1.917	1.919	1.912	1.893	1.919
150:40:06	150.667	1.938	1.951	1.92	1.92	1.913	1.918	1.911	1.893	1.914
151:00:06	151	1.95	1.964	1.942	1.937	1.925	1.933	1.926	1.888	1.921
151:20:06	151.333	1.951	1.969	1.943	1.941	1.927	1.932	1.928	1.888	1.943
151:40:06	151.667	1.947	1.967	1.942	1.937	1.924	1.933	1.928	1.885	1.939
152:00:06	152	1.949	1.966	1.948	1.943	1.928	1.936	1.933	1.886	1.941
152:20:06	152.333	1.932	1.941	1.911	1.913	1.918	1.918	1.911	1.892	1.906
152:40:06	152.667	1.943	1.961	1.931	1.933	1.923	1.926	1.922	1.889	1.928
153:00:06	153	1.942	1.943	1.917	1.919	1.928	1.927	1.926	1.893	1.903
153:20:06	153.333	1.948	1.958	1.924	1.931	1.919	1.92	1.914	1.89	1.912
153:40:06	153.667	1.93	1.938	1.909	1.91	1.909	1.908	1.906	1.89	1.903
154:00:06	154	1.95	1.966	1.934	1.936	1.923	1.927	1.926	1.889	1.932
154:20:06	154.333	1.932	1.945	1.917	1.918	1.907	1.907	1.903	1.889	1.919
154:40:06	154.667	1.946	1.953	1.926	1.93	1.931	1.93	1.926	1.89	1.912
155:00:06	155	1.942	1.956	1.93	1.93	1.932	1.932	1.929	1.891	1.91
155:20:06	155.333	1.932	1.939	1.907	1.908	1.909	1.913	1.906	1.888	1.899
155:40:06	155.667	1.935	1.944	1.913	1.912	1.907	1.909	1.903	1.889	1.904
156:00:06	156	1.932	1.937	1.911	1.908	1.913	1.91	1.91	1.89	1.897
156:20:06	156.333	1.931	1.933	1.91	1.909	1.914	1.911	1.912	1.889	1.895
156:40:06	156.667	1.949	1.969	1.933	1.93	1.924	1.923	1.917	1.887	1.923
157:00:06	157	1.942	1.962	1.93	1.927	1.916	1.92	1.912	1.889	1.925
157:20:06	157.333	1.933	1.95	1.919	1.92	1.912	1.91	1.906	1.886	1.92
157:40:06	157.667	1.931	1.945	1.918	1.917	1.909	1.908	1.905	1.89	1.914
158:00:06	158	1.949	1.955	1.928	1.93	1.932	1.933	1.927	1.891	1.907
158:20:06	158.333	1.934	1.936	1.915	1.914	1.922	1.923	1.923	1.889	1.906
158:40:06	158.667	1.93	1.937	1.906	1.906	1.922	1.919	1.921	1.889	1.89
159:00:06	159	1.931	1.942	1.907	1.906	1.905	1.903	1.902	1.886	1.906
159:20:06	159.333	1.933	1.94	1.912	1.909	1.904	1.905	1.901	1.887	1.904
159:40:06	159.667	1.946	1.95	1.925	1.924	1.931	1.928	1.926	1.889	1.905
160:00:06	160	1.944	1.957	1.921	1.918	1.909	1.912	1.905	1.885	1.91
160:20:06	160.333	1.943	1.955	1.926	1.926	1.915	1.918	1.912	1.887	1.919
160:40:06	160.667	1.944	1.961	1.932	1.931	1.918	1.917	1.911	1.885	1.935
161:00:06	161	1.941	1.959	1.931	1.928	1.918	1.92	1.912	1.884	1.925
161:20:06	161.333	1.929	1.943	1.912	1.915	1.905	1.909	1.901	1.886	1.904
161:40:06	161.667	1.947	1.952	1.925	1.929	1.93	1.931	1.926	1.886	1.905
162:00:06	162	1.929	1.939	1.908	1.912	1.916	1.908	1.914	1.885	1.895
162:20:06	162.333	1.947	1.95	1.924	1.926	1.93	1.929	1.925	1.887	1.907
162:40:06	162.667	1.936	1.932	1.922	1.904	1.926	1.925	1.913	1.886	1.899
163:00:06	163	1.943	1.945	1.925	1.92	1.929	1.929	1.924	1.887	1.904
163:20:06	163.333	1.94	1.952	1.914	1.915	1.908	1.905	1.901	1.883	1.905
163:40:06	163.667	1.945	1.959	1.925	1.925	1.914	1.913	1.906	1.884	1.919
164:00:06	164	1.935	1.948	1.92	1.923	1.914	1.915	1.907	1.885	1.91
164:20:06	164.333	1.942	1.957	1.929	1.928	1.922	1.927	1.919	1.883	1.922
164:40:06	164.667	1.951	1.947	1.915	1.917	1.927	1.926	1.924	1.887	1.9
165:00:06	165	1.943	1.95	1.922	1.917	1.909	1.917	1.901	1.88	1.906
165:20:06	165.333	1.934	1.946	1.913	1.917	1.909	1.91	1.902	1.883	1.907
165:40:06	165.667	1.945	1.96	1.93	1.931	1.922	1.929	1.918	1.879	1.92
166:00:06	166	1.932	1.934	1.909	1.909	1.922	1.92	1.919	1.885	1.893
166:20:06	166.333	1.935	1.948	1.914	1.915	1.906	1.905	1.899	1.883	1.9
166:40:06	166.667	1.93	1.943	1.909	1.909	1.904	1.904	1.898	1.883	1.902
167:00:06	167	1.948	1.965	1.936	1.935	1.918	1.921	1.914	1.882	1.928
167:20:06	167.333	1.942	1.965	1.938	1.939	1.927	1.932	1.921	1.873	1.929
167:40:06	167.667	1.926	1.939	1.914	1.916	1.909	1.912	1.902	1.883	1.908
168:00:06	168	1.935	1.954	1.928	1.928	1.919	1.918	1.912	1.881	1.928
	Compiled 2-hourly data
Time (hrs)	Ancestor_1055	1055_10	1055_20	1055_30	1055_40	1055_50	1055_60	1055_70	1055_80
1	0.181	0.178	0.181	0.16	0.164	0.158	0.152	0.136	0.146
3	0.215	0.209	0.212	0.185	0.192	0.187	0.176	0.155	0.17
5	0.22	0.216	0.227	0.212	0.216	0.201	0.204	0.174	0.187
7	0.328	0.318	0.312	0.266	0.296	0.27	0.254	0.21	0.232
9	0.376	0.377	0.351	0.315	0.368	0.332	0.311	0.253	0.263
11	0.48	0.433	0.432	0.363	0.421	0.37	0.362	0.288	0.318
13	0.688	0.66	0.624	0.53	0.595	0.541	0.506	0.406	0.452
15	0.778	0.8	0.753	0.648	0.726	0.66	0.624	0.504	0.515
17	1.013	0.97	0.915	0.804	0.887	0.82	0.779	0.641	0.698
19	1.149	1.098	1.059	0.945	1.034	0.963	0.924	0.778	0.808
21	1.21	1.161	1.139	1.053	1.168	1.073	1.066	0.922	0.862
23	1.4	1.323	1.3	1.195	1.3	1.234	1.215	1.083	1.022
25	1.595	1.524	1.465	1.369	1.448	1.387	1.349	1.226	1.273
27	1.612	1.582	1.503	1.429	1.497	1.431	1.467	1.354	1.335
28	1.647	1.613	1.591	1.552	1.606	1.56	1.585	1.482	1.466
29	1.724	1.691	1.672	1.66	1.681	1.673	1.683	1.605	1.641
31	1.76	1.726	1.687	1.659	1.683	1.675	1.675	1.647	1.663
33	1.799	1.771	1.735	1.713	1.724	1.724	1.724	1.679	1.727
35	1.774	1.739	1.717	1.702	1.726	1.718	1.731	1.733	1.711
37	1.814	1.787	1.772	1.765	1.785	1.779	1.789	1.771	1.772
									Strain	Growth rate
									Ancestor	0.302
									Y1055_10	0.3069
									Y1055_20	0.2877
									Y1055_30	0.2897
									Y1055_40	0.2725
									Y1055_50	0.2894
									Y1055_60	0.2723
									Y1055_70	0.2798
									Y1055_80	0.2694
									Y1055_90	0.2708
								Error rates were below 4% for all values

## Sheet: 1057
		Average OD600nm values compiled from triplicates of Bioscreen C results for each strain
Time	Time (hrs)	Ancestor_Y1057	Y1057_10	1057_20	Y1057_30	Y1057_40	Y1057_50
00:00:57	0	0.213	0.214	0.153	0.227	0.288	0.237
00:20:06	0.333333	0.227	0.203	0.161	0.236	0.294	0.233
00:40:06	0.666667	0.255	0.21	0.17	0.243	0.31	0.25
01:00:06	1	0.263	0.219	0.177	0.255	0.328	0.251
01:20:06	1.33333	0.28	0.234	0.184	0.268	0.345	0.267
01:40:06	1.66667	0.299	0.24	0.193	0.277	0.361	0.277
02:00:06	2	0.315	0.247	0.198	0.295	0.384	0.295
02:20:06	2.33333	0.333	0.254	0.214	0.312	0.408	0.311
02:40:06	2.66667	0.361	0.276	0.23	0.335	0.423	0.323
03:00:06	3	0.379	0.281	0.233	0.346	0.448	0.342
03:20:06	3.33333	0.404	0.299	0.249	0.364	0.479	0.363
03:40:06	3.66667	0.439	0.326	0.27	0.403	0.52	0.395
04:00:06	4	0.478	0.35	0.29	0.429	0.559	0.42
04:20:06	4.33333	0.518	0.369	0.304	0.46	0.598	0.451
04:40:06	4.66667	0.547	0.388	0.329	0.489	0.63	0.475
05:00:06	5	0.594	0.417	0.347	0.523	0.681	0.512
05:20:06	5.33333	0.645	0.452	0.381	0.567	0.73	0.555
05:40:06	5.66667	0.7	0.492	0.418	0.612	0.782	0.597
06:00:06	6	0.756	0.533	0.447	0.666	0.841	0.645
06:20:06	6.33333	0.825	0.585	0.496	0.727	0.906	0.703
06:40:06	6.66667	0.888	0.643	0.545	0.785	0.962	0.755
07:00:06	7	0.959	0.702	0.601	0.846	1.026	0.816
07:20:06	7.33333	1.03	0.765	0.663	0.912	1.094	0.879
07:40:06	7.66667	1.091	0.814	0.718	0.968	1.147	0.933
08:00:06	8	1.153	0.885	0.788	1.043	1.216	1.006
08:20:06	8.33333	1.225	0.955	0.865	1.11	1.277	1.075
08:40:06	8.66667	1.281	1.012	0.927	1.166	1.33	1.129
09:00:06	9	1.35	1.082	1.006	1.234	1.393	1.199
09:20:06	9.33333	1.411	1.146	1.081	1.301	1.447	1.261
09:40:06	9.66667	1.465	1.207	1.148	1.355	1.496	1.315
10:00:06	10	1.521	1.27	1.219	1.418	1.556	1.378
10:20:06	10.3333	1.572	1.324	1.276	1.464	1.593	1.425
10:40:06	10.6667	1.628	1.383	1.342	1.518	1.646	1.483
11:00:06	11	1.667	1.438	1.4	1.571	1.684	1.536
11:20:06	11.3333	1.713	1.493	1.458	1.625	1.707	1.591
11:40:06	11.6667	1.711	1.537	1.509	1.662	1.71	1.631
12:00:06	12	1.724	1.585	1.563	1.701	1.726	1.679
12:20:06	12.3333	1.73	1.616	1.614	1.716	1.731	1.714
12:40:06	12.6667	1.739	1.675	1.664	1.733	1.744	1.733
13:00:06	13	1.762	1.715	1.716	1.749	1.764	1.752
13:20:06	13.3333	1.758	1.729	1.749	1.745	1.758	1.749
13:40:06	13.6667	1.767	1.74	1.765	1.763	1.773	1.768
14:00:06	14	1.764	1.741	1.775	1.758	1.767	1.765
14:20:06	14.3333	1.77	1.747	1.78	1.766	1.772	1.77
14:40:06	14.6667	1.797	1.763	1.796	1.788	1.797	1.791
15:00:06	15	1.788	1.765	1.801	1.782	1.789	1.785
15:20:06	15.3333	1.812	1.772	1.81	1.805	1.816	1.807
15:40:06	15.6667	1.81	1.78	1.818	1.804	1.818	1.808
16:00:06	16	1.83	1.787	1.828	1.821	1.83	1.825
16:20:06	16.3333	1.833	1.791	1.832	1.827	1.834	1.828
16:40:06	16.6667	1.84	1.799	1.843	1.833	1.847	1.838
17:00:06	17	1.838	1.786	1.835	1.829	1.834	1.83
17:20:06	17.3333	1.839	1.79	1.834	1.835	1.841	1.839
17:40:06	17.6667	1.849	1.802	1.844	1.843	1.851	1.846
18:00:06	18	1.863	1.81	1.856	1.85	1.854	1.851
18:20:06	18.3333	1.86	1.815	1.856	1.852	1.862	1.857
18:40:06	18.6667	1.869	1.826	1.864	1.865	1.871	1.869
19:00:06	19	1.871	1.827	1.869	1.864	1.872	1.871
19:20:06	19.3333	1.88	1.835	1.876	1.874	1.878	1.877
19:40:06	19.6667	1.88	1.838	1.877	1.875	1.881	1.881
20:00:06	20	1.903	1.866	1.901	1.899	1.904	1.903
20:20:06	20.3333	1.901	1.856	1.895	1.89	1.893	1.894
20:40:06	20.6667	1.91	1.867	1.908	1.898	1.903	1.904
21:00:06	21	1.919	1.884	1.918	1.914	1.916	1.919
21:20:06	21.3333	1.917	1.874	1.915	1.907	1.912	1.912
21:40:06	21.6667	1.915	1.878	1.915	1.91	1.917	1.915
22:00:06	22	1.928	1.889	1.929	1.916	1.926	1.923
22:20:06	22.3333	1.945	1.901	1.949	1.933	1.93	1.933
22:40:06	22.6667	1.931	1.897	1.933	1.931	1.935	1.932
23:00:06	23	1.949	1.91	1.944	1.942	1.945	1.95
23:20:06	23.3333	1.955	1.925	1.958	1.95	1.957	1.954
23:40:06	23.6667	1.953	1.924	1.953	1.949	1.957	1.954
24:00:06	24	1.961	1.923	1.963	1.949	1.955	1.957
24:20:06	24.3333	1.97	1.932	1.967	1.965	1.969	1.972
24:40:06	24.6667	1.975	1.938	1.976	1.968	1.968	1.972
25:00:06	25	1.975	1.936	1.973	1.966	1.968	1.971
25:20:06	25.3333	1.979	1.942	1.978	1.97	1.973	1.976
25:40:06	25.6667	1.984	1.95	1.986	1.981	1.98	1.983
26:00:06	26	1.996	1.966	1.998	1.992	1.991	1.996
26:20:06	26.3333	1.999	1.972	2.002	1.995	1.991	1.997
26:40:06	26.6667	2.004	1.974	2.009	2.001	1.998	2
27:00:06	27	1.999	1.966	2.003	1.993	1.993	1.998
27:20:06	27.3333	2.01	1.971	2.014	2.004	2.005	2.004
27:40:06	27.6667	2.015	1.974	2.016	2.005	2.004	2.01
28:00:06	28	2.019	1.993	2.026	2.015	2.01	2.017
28:20:06	28.3333	2.024	1.997	2.033	2.022	2.02	2.026
28:40:06	28.6667	2.028	1.987	2.031	2.018	2.016	2.02
29:00:06	29	2.028	1.987	2.035	2.018	2.016	2.025
29:20:06	29.3333	2.027	1.998	2.032	2.028	2.027	2.031
29:40:06	29.6667	2.035	2.004	2.047	2.036	2.032	2.036
30:00:06	30	2.038	1.996	2.045	2.037	2.03	2.034
30:20:06	30.3333	2.056	2.005	2.066	2.047	2.041	2.047
30:40:06	30.6667	2.076	2.016	2.091	2.062	2.052	2.062
31:00:06	31	2.046	2.007	2.049	2.043	2.041	2.045
31:20:06	31.3333	2.05	2.005	2.064	2.048	2.043	2.05
31:40:06	31.6667	2.065	2.009	2.077	2.057	2.051	2.058
32:00:06	32	2.069	2.015	2.078	2.06	2.053	2.061
32:20:06	32.3333	2.083	2.027	2.102	2.075	2.062	2.072
32:40:06	32.6667	2.089	2.032	2.111	2.079	2.068	2.077
33:00:06	33	2.07	2.021	2.085	2.065	2.059	2.065
33:20:06	33.3333	2.073	2.021	2.086	2.068	2.066	2.073
33:40:06	33.6667	2.063	2.025	2.076	2.066	2.064	2.071
34:00:06	34	2.075	2.028	2.087	2.073	2.067	2.076
34:20:06	34.3333	2.078	2.035	2.089	2.074	2.069	2.073
34:40:06	34.6667	2.086	2.034	2.093	2.081	2.074	2.077
35:00:06	35	2.098	2.045	2.108	2.088	2.078	2.082
35:20:06	35.3333	2.083	2.047	2.093	2.083	2.071	2.073
35:40:06	35.6667	2.102	2.056	2.118	2.092	2.081	2.087
36:00:06	36	2.087	2.056	2.098	2.085	2.075	2.078
36:20:06	36.3333	2.092	2.065	2.101	2.088	2.079	2.084
36:40:06	36.6667	2.089	2.059	2.1	2.084	2.071	2.076
37:00:06	37	2.091	2.059	2.104	2.087	2.076	2.078
37:20:06	37.3333	2.089	2.063	2.101	2.085	2.078	2.077
37:40:06	37.6667	2.086	2.066	2.102	2.087	2.076	2.077
38:00:06	38	2.087	2.066	2.104	2.087	2.078	2.082
38:20:06	38.3333	2.105	2.069	2.119	2.098	2.079	2.082
38:40:06	38.6667	2.099	2.067	2.116	2.091	2.074	2.082
39:00:06	39	2.117	2.078	2.134	2.104	2.088	2.089
39:20:06	39.3333	2.127	2.083	2.151	2.113	2.094	2.105
39:40:06	39.6667	2.1	2.068	2.115	2.093	2.08	2.081
40:00:06	40	2.121	2.083	2.143	2.11	2.093	2.099
40:20:06	40.3333	2.103	2.068	2.117	2.094	2.081	2.084
40:40:06	40.6667	2.096	2.064	2.114	2.093	2.079	2.083
41:00:06	41	2.102	2.069	2.116	2.09	2.078	2.082
41:20:06	41.3333	2.106	2.071	2.122	2.102	2.083	2.085
41:40:06	41.6667	2.108	2.069	2.121	2.097	2.08	2.089
42:00:06	42	2.111	2.074	2.129	2.101	2.08	2.086
42:20:06	42.3333	2.09	2.062	2.103	2.091	2.078	2.078
42:40:06	42.6667	2.086	2.062	2.103	2.087	2.078	2.079
43:00:06	43	2.092	2.066	2.108	2.088	2.077	2.081
43:20:06	43.3333	2.113	2.071	2.122	2.099	2.083	2.085
43:40:06	43.6667	2.091	2.07	2.107	2.091	2.084	2.084
44:00:06	44	2.089	2.055	2.1	2.084	2.071	2.075
44:20:06	44.3333	2.085	2.055	2.099	2.085	2.073	2.074
44:40:06	44.6667	2.097	2.061	2.113	2.089	2.077	2.082
45:00:06	45	2.094	2.053	2.103	2.086	2.072	2.074
45:20:06	45.3333	2.115	2.071	2.137	2.098	2.083	2.086
45:40:06	45.6667	2.091	2.054	2.106	2.084	2.071	2.074
46:00:06	46	2.094	2.057	2.105	2.09	2.075	2.075
46:20:06	46.3333	2.095	2.053	2.109	2.09	2.073	2.077
46:40:05	46.6667	2.099	2.057	2.113	2.095	2.078	2.078
47:00:06	47	2.118	2.07	2.139	2.101	2.085	2.088
47:20:06	47.3333	2.085	2.05	2.098	2.081	2.067	2.069
47:40:06	47.6667	2.098	2.055	2.112	2.092	2.079	2.078
48:00:06	48	2.091	2.063	2.105	2.086	2.073	2.076
48:20:06	48.3333	2.088	2.05	2.097	2.082	2.073	2.07
48:40:06	48.6667	2.093	2.053	2.104	2.086	2.073	2.073
49:00:06	49	2.081	2.054	2.1	2.081	2.071	2.076
49:20:06	49.3333	2.088	2.058	2.099	2.083	2.072	2.076
49:40:06	49.6667	2.105	2.058	2.115	2.094	2.073	2.077
50:00:06	50	2.092	2.05	2.11	2.091	2.076	2.077
50:20:06	50.3333	2.095	2.052	2.103	2.087	2.072	2.072
50:40:06	50.6667	2.111	2.062	2.131	2.097	2.075	2.081
51:00:06	51	2.097	2.051	2.113	2.089	2.07	2.076
51:20:06	51.3333	2.083	2.048	2.093	2.08	2.067	2.067
51:40:06	51.6667	2.106	2.057	2.123	2.092	2.075	2.08
52:00:06	52	2.081	2.044	2.096	2.082	2.066	2.068
52:20:06	52.3333	2.078	2.05	2.097	2.079	2.068	2.073
52:40:06	52.6667	2.085	2.055	2.1	2.083	2.071	2.076
53:00:06	53	2.103	2.053	2.119	2.091	2.075	2.077
53:20:06	53.3333	2.103	2.052	2.119	2.092	2.077	2.077
53:40:06	53.6667	2.086	2.043	2.098	2.083	2.065	2.068
54:00:06	54	2.084	2.049	2.098	2.077	2.069	2.07
54:20:06	54.3333	2.085	2.047	2.101	2.082	2.072	2.074
54:40:06	54.6667	2.1	2.048	2.114	2.089	2.07	2.073
55:00:06	55	2.09	2.042	2.097	2.085	2.071	2.072
55:20:06	55.3333	2.088	2.041	2.098	2.083	2.069	2.071
55:40:06	55.6667	2.088	2.05	2.103	2.087	2.073	2.074
56:00:06	56	2.086	2.049	2.1	2.085	2.069	2.074
56:20:06	56.3333	2.08	2.047	2.095	2.078	2.065	2.07
56:40:06	56.6667	2.082	2.042	2.092	2.079	2.066	2.065
57:00:06	57	2.105	2.048	2.12	2.092	2.074	2.075
57:20:06	57.3333	2.089	2.049	2.101	2.085	2.073	2.073
57:40:06	57.6667	2.092	2.04	2.102	2.084	2.068	2.07
58:00:06	58	2.105	2.052	2.119	2.094	2.072	2.078
58:20:06	58.3333	2.08	2.039	2.092	2.078	2.067	2.068
58:40:06	58.6667	2.082	2.042	2.095	2.078	2.072	2.073
59:00:06	59	2.083	2.038	2.096	2.08	2.071	2.071
59:20:06	59.3333	2.084	2.049	2.101	2.085	2.067	2.068
59:40:06	59.6667	2.081	2.043	2.093	2.078	2.066	2.065
60:00:06	60	2.081	2.043	2.094	2.08	2.065	2.071
60:20:06	60.3333	2.079	2.04	2.098	2.077	2.061	2.068
60:40:06	60.6667	2.078	2.036	2.089	2.074	2.064	2.07
61:00:06	61	2.092	2.037	2.107	2.083	2.064	2.069
61:20:06	61.3333	2.083	2.033	2.091	2.08	2.062	2.065
61:40:06	61.6667	2.075	2.034	2.088	2.071	2.062	2.062
62:00:06	62	2.094	2.034	2.107	2.08	2.068	2.065
62:20:06	62.3333	2.098	2.044	2.117	2.086	2.07	2.072
62:40:06	62.6667	2.087	2.029	2.096	2.079	2.059	2.067
63:00:06	63	2.078	2.038	2.093	2.077	2.063	2.066
63:20:06	63.3333	2.086	2.03	2.092	2.075	2.063	2.064
63:40:06	63.6667	2.082	2.031	2.092	2.076	2.062	2.063
64:00:06	64	2.085	2.027	2.096	2.074	2.059	2.063
64:20:06	64.3333	2.075	2.027	2.088	2.072	2.058	2.061
64:40:06	64.6667	2.089	2.033	2.103	2.083	2.063	2.067
65:00:06	65	2.099	2.041	2.114	2.086	2.066	2.073
65:20:06	65.3333	2.084	2.029	2.1	2.076	2.061	2.062
65:40:06	65.6667	2.105	2.04	2.121	2.089	2.066	2.072
66:00:06	66	2.098	2.036	2.11	2.087	2.069	2.071
66:20:06	66.3333	2.099	2.037	2.117	2.085	2.064	2.072
66:40:06	66.6667	2.086	2.026	2.099	2.074	2.058	2.066
67:00:06	67	2.072	2.032	2.086	2.074	2.06	2.06
67:20:06	67.3333	2.077	2.021	2.09	2.07	2.055	2.06
67:40:06	67.6667	2.095	2.03	2.105	2.079	2.063	2.067
68:00:06	68	2.091	2.025	2.104	2.078	2.061	2.06
68:20:06	68.3333	2.08	2.037	2.094	2.076	2.063	2.066
68:40:06	68.6667	2.075	2.023	2.086	2.07	2.052	2.057
69:00:06	69	2.1	2.03	2.115	2.083	2.067	2.067
69:20:06	69.3333	2.096	2.038	2.117	2.083	2.065	2.071
69:40:06	69.6667	2.088	2.03	2.105	2.08	2.059	2.068
70:00:06	70	2.082	2.024	2.091	2.076	2.058	2.06
70:20:06	70.3333	2.077	2.033	2.088	2.069	2.06	2.063
70:40:06	70.6667	2.084	2.021	2.094	2.07	2.057	2.06
71:00:06	71	2.096	2.034	2.113	2.086	2.064	2.066
71:20:06	71.3333	2.079	2.034	2.09	2.076	2.059	2.066
71:40:06	71.6667	2.08	2.027	2.088	2.073	2.06	2.064
72:00:06	72	2.083	2.021	2.091	2.07	2.055	2.057
72:20:06	72.3333	2.087	2.027	2.099	2.073	2.059	2.059
72:40:06	72.6667	2.089	2.027	2.109	2.08	2.063	2.064
73:00:06	73	2.103	2.034	2.122	2.085	2.068	2.072
73:20:06	73.3333	2.092	2.026	2.098	2.075	2.058	2.065
73:40:06	73.6667	2.077	2.029	2.086	2.07	2.059	2.059
74:00:06	74	2.08	2.018	2.088	2.072	2.053	2.058
74:20:06	74.3333	2.081	2.021	2.098	2.072	2.057	2.057
74:40:06	74.6667	2.07	2.03	2.08	2.066	2.056	2.059
75:00:06	75	2.08	2.031	2.088	2.077	2.064	2.065
75:20:06	75.3333	2.073	2.018	2.084	2.066	2.049	2.049
75:40:06	75.6667	2.096	2.02	2.103	2.071	2.058	2.06
76:00:06	76	2.101	2.031	2.12	2.085	2.062	2.066
76:20:06	76.3333	2.095	2.031	2.11	2.082	2.059	2.066
76:40:06	76.6667	2.071	2.016	2.08	2.064	2.051	2.055
77:00:06	77	2.078	2.028	2.04	2.073	2.058	2.059
77:20:06	77.3333	2.073	2.028	2.081	2.071	2.056	2.061
77:40:06	77.6667	2.089	2.018	2.099	2.071	2.056	2.057
78:00:06	78	2.07	2.013	2.08	2.061	2.048	2.049
78:20:06	78.3333	2.091	2.018	2.098	2.071	2.055	2.059
78:40:06	78.6667	2.065	2.02	2.077	2.067	2.056	2.058
79:00:06	79	2.088	2.017	2.098	2.073	2.053	2.059
79:20:06	79.3333	2.07	2.013	2.077	2.063	2.049	2.049
79:40:06	79.6667	2.069	2.023	2.08	2.062	2.059	2.055
80:00:06	80	2.078	2.011	2.084	2.069	2.049	2.05
80:20:06	80.3333	2.073	2.012	2.084	2.065	2.049	2.052
80:40:06	80.6667	2.07	2.011	2.081	2.064	2.047	2.049
81:00:06	81	2.084	2.011	2.088	2.069	2.051	2.054
81:20:06	81.3333	2.085	2.017	2.098	2.07	2.052	2.057
81:40:06	81.6667	2.072	2.006	2.078	2.067	2.051	2.052
82:00:06	82	2.067	2.01	2.074	2.063	2.048	2.051
82:20:06	82.3333	2.084	2.012	2.092	2.068	2.052	2.051
82:40:06	82.6667	2.075	2.008	2.084	2.064	2.048	2.049
83:00:06	83	2.085	2.014	2.096	2.066	2.05	2.057
83:20:06	83.3333	2.075	2.023	2.082	2.072	2.054	2.058
83:40:06	83.6667	2.075	2.008	2.084	2.063	2.045	2.048
84:00:06	84	2.068	2.006	2.075	2.058	2.05	2.049
84:20:06	84.3333	2.089	2.018	2.104	2.074	2.055	2.059
84:40:06	84.6667	2.063	2.009	2.072	2.059	2.044	2.049
85:00:06	85	2.071	2.007	2.077	2.057	2.049	2.046
85:20:06	85.3333	2.075	2.006	2.078	2.062	2.043	2.046
85:40:06	85.6667	2.063	2.01	2.071	2.063	2.046	2.047
86:00:06	86	2.063	2.013	2.069	2.058	2.049	2.052
86:20:06	86.3333	2.068	2.005	2.076	2.061	2.049	2.046
86:40:06	86.6667	2.069	2.002	2.08	2.058	2.045	2.047
87:00:06	87	2.079	2.01	2.087	2.063	2.049	2.051
87:20:06	87.3333	2.072	2.016	2.073	2.061	2.05	2.052
87:40:06	87.6667	2.074	2.018	2.079	2.064	2.051	2.053
88:00:06	88	2.069	2.006	2.082	2.058	2.04	2.046
88:20:06	88.3333	2.074	2.014	2.077	2.062	2.049	2.051
88:40:06	88.6667	2.067	2.014	2.075	2.063	2.046	2.051
89:00:06	89	2.064	2.005	2.07	2.054	2.043	2.047
89:20:06	89.3333	2.066	2.013	2.075	2.064	2.048	2.051
89:40:06	89.6667	2.068	2	2.073	2.059	2.041	2.041
90:00:06	90	2.077	2.001	2.088	2.058	2.044	2.049
90:20:06	90.3333	2.076	2.003	2.085	2.06	2.044	2.047
90:40:06	90.6667	2.074	1.998	2.083	2.06	2.044	2.046
91:00:06	91	2.085	2.005	2.094	2.064	2.05	2.054
91:20:06	91.3333	2.069	2.015	2.078	2.065	2.054	2.052
91:40:06	91.6667	2.069	2.012	2.079	2.065	2.047	2.052
92:00:06	92	2.068	2.017	2.082	2.065	2.052	2.048
92:20:06	92.3333	2.064	1.999	2.08	2.062	2.051	2.048
92:40:06	92.6667	2.07	1.996	2.077	2.056	2.043	2.051
93:00:06	93	2.071	2.003	2.091	2.065	2.047	2.046
93:20:06	93.3333	2.082	1.994	2.084	2.061	2.046	2.052
93:40:06	93.6667	2.074	2	2.069	2.047	2.033	2.036
94:00:06	94	2.06	2.003	2.068	2.061	2.05	2.051
94:20:06	94.3333	2.071	2.004	2.066	2.057	2.046	2.055
94:40:06	94.6667	2.069	2.004	2.063	2.06	2.035	2.048
95:00:06	95	2.067	2.011	2.07	2.067	2.042	2.051
95:20:06	95.3333	2.063	2.01	2.071	2.054	2.04	2.049
95:40:06	95.6667	2.071	2.003	2.076	2.07	2.045	2.045
96:00:06	96	2.071	1.999	2.078	2.063	2.041	2.047
96:20:06	96.3333	2.067	1.984	2.073	2.055	2.034	2.046
96:40:06	96.6667	2.059	2.009	2.071	2.052	2.051	2.046
97:00:06	97	2.057	1.997	2.071	2.054	2.047	2.039
97:20:06	97.3333	2.061	1.989	2.069	2.052	2.036	2.039
97:40:06	97.6667	2.068	1.989	2.073	2.053	2.042	2.043
98:00:06	98	2.081	2.002	2.095	2.066	2.045	2.049
98:20:06	98.3333	2.062	1.988	2.072	2.052	2.038	2.041
98:40:06	98.6667	2.075	1.994	2.086	2.06	2.04	2.044
99:00:06	99	2.06	1.985	2.07	2.051	2.034	2.038
99:20:06	99.3333	2.071	1.989	2.079	2.057	2.041	2.042
99:40:06	99.6667	2.073	1.993	2.083	2.058	2.043	2.044
100:00:06	100	2.058	1.998	2.066	2.052	2.039	2.043
100:20:06	100.333	2.06	1.985	2.065	2.05	2.037	2.037
100:40:06	100.667	2.063	1.998	2.071	2.056	2.044	2.048
101:00:06	101	2.063	1.997	2.071	2.057	2.044	2.044
101:20:06	101.333	2.065	1.984	2.072	2.05	2.033	2.039
101:40:06	101.667	2.062	1.997	2.065	2.057	2.04	2.044
102:00:06	102	2.055	1.992	2.06	2.05	2.035	2.041
102:20:06	102.333	2.059	1.987	2.065	2.054	2.038	2.041
102:40:06	102.667	2.083	1.996	2.092	2.063	2.043	2.044
103:00:06	103	2.055	1.988	2.058	2.051	2.038	2.041
103:20:06	103.333	2.052	1.991	2.066	2.054	2.039	2.042
103:40:06	103.667	2.056	1.984	2.067	2.053	2.04	2.044
104:00:06	104	2.063	1.995	2.069	2.056	2.041	2.043
104:20:06	104.333	2.056	1.979	2.055	2.046	2.034	2.034
104:40:06	104.667	2.054	1.982	2.061	2.05	2.034	2.039
105:00:06	105	2.071	1.984	2.08	2.053	2.039	2.037
105:20:06	105.333	2.061	1.994	2.068	2.055	2.039	2.042
105:40:06	105.667	2.066	1.997	2.069	2.06	2.045	2.044
106:00:06	106	2.061	1.976	2.063	2.048	2.032	2.034
106:20:06	106.333	2.055	1.99	2.06	2.052	2.036	2.041
106:40:06	106.667	2.057	1.974	2.064	2.045	2.001	2.033
107:00:06	107	2.071	1.98	2.085	2.056	2.036	2.038
107:20:06	107.333	2.061	1.976	2.071	2.05	2.036	2.035
107:40:06	107.667	2.06	1.974	2.069	2.048	2.036	2.033
108:00:06	108	2.072	1.981	2.085	2.056	2.039	2.039
108:20:06	108.333	2.075	1.984	2.09	2.058	2.039	2.045
108:40:06	108.667	2.054	1.986	2.063	2.05	2.039	2.04
109:00:06	109	2.055	1.978	2.062	2.047	2.033	2.031
109:20:06	109.333	2.071	1.98	2.085	2.054	2.036	2.039
109:40:06	109.667	2.051	1.975	2.055	2.042	2.034	2.035
110:00:06	110	2.051	1.975	2.053	2.045	2.031	2.039
110:20:06	110.333	2.067	1.975	2.075	2.051	2.033	2.035
110:40:06	110.667	2.064	1.975	2.078	2.051	2.035	2.036
111:00:06	111	2.052	1.976	2.054	2.046	2.032	2.036
111:20:06	111.333	2.065	1.972	2.07	2.048	2.034	2.033
111:40:06	111.667	2.071	1.978	2.082	2.052	2.037	2.04
112:00:06	112	2.056	1.983	2.062	2.046	2.038	2.037
112:20:06	112.333	2.058	1.979	2.057	2.05	2.029	2.036
112:40:06	112.667	2.058	1.984	2.065	2.053	2.037	2.042
113:00:06	113	2.054	1.982	2.056	2.051	2.037	2.038
113:20:06	113.333	2.066	1.971	2.075	2.05	2.033	2.034
113:40:06	113.667	2.054	1.966	2.061	2.042	2.028	2.031
114:00:06	114	2.053	1.963	2.058	2.041	2.029	2.027
114:20:06	114.333	2.055	1.963	2.064	2.043	2.027	2.031
114:40:06	114.667	2.061	1.968	2.071	2.048	2.031	2.033
115:00:06	115	2.058	1.967	2.063	2.044	2.028	2.029
115:20:06	115.333	2.06	1.968	2.067	2.046	2.029	2.033
115:40:06	115.667	2.063	1.966	2.064	2.047	2.029	2.034
116:00:06	116	2.051	1.96	2.055	2.041	2.026	2.025
116:20:06	116.333	2.045	1.964	2.055	2.037	2.027	2.028
116:40:06	116.667	2.06	1.963	2.069	2.047	2.03	2.03
117:00:06	117	2.053	1.974	2.059	2.047	2.033	2.035
117:20:06	117.333	2.055	1.975	2.063	2.047	2.033	2.035
117:40:06	117.667	2.057	1.972	2.062	2.047	2.032	2.037
118:00:06	118	2.043	1.958	2.061	2.039	2.025	2.031
118:20:06	118.333	2.068	1.968	2.069	2.051	2.031	2.032
118:40:06	118.667	2.047	1.956	2.057	2.038	2.026	2.024
119:00:06	119	2.04	1.961	2.05	2.039	2.027	2.034
119:20:06	119.333	2.057	1.959	2.062	2.042	2.028	2.025
119:40:06	119.667	2.051	1.968	2.054	2.045	2.034	2.034
120:00:06	120	2.047	1.969	2.051	2.039	2.023	2.029
120:20:06	120.333	2.045	1.967	2.047	2.035	2.023	2.025
120:40:06	120.667	2.047	1.952	2.055	2.035	2.022	2.023
121:00:06	121	2.051	1.971	2.059	2.047	2.028	2.034
121:20:06	121.333	2.053	1.97	2.057	2.045	2.03	2.03
121:40:06	121.667	2.046	1.964	2.049	2.037	2.021	2.028
122:00:06	122	2.05	1.967	2.059	2.042	2.03	2.031
122:20:06	122.333	2.05	1.969	2.059	2.041	2.027	2.033
122:40:06	122.667	2.054	1.968	2.057	2.044	2.027	2.034
123:00:06	123	2.051	1.953	2.05	2.035	2.023	2.024
123:20:06	123.333	2.063	1.959	2.07	2.044	2.025	2.029
123:40:06	123.667	2.066	1.963	2.08	2.046	2.03	2.033
124:00:06	124	2.058	1.957	2.069	2.045	2.025	2.029
124:20:06	124.333	2.051	1.954	2.057	2.04	2.024	2.023
124:40:06	124.667	2.047	1.958	2.049	2.036	2.024	2.026
125:00:06	125	2.05	1.948	2.055	2.034	2.02	2.023
125:20:06	125.333	2.06	1.955	2.072	2.043	2.025	2.027
125:40:06	125.667	2.048	1.952	2.053	2.037	2.022	2.021
126:00:06	126	2.057	1.954	2.07	2.042	2.027	2.025
126:20:06	126.333	2.04	1.949	2.044	2.03	2.017	2.022
126:40:06	126.667	2.042	1.951	2.046	2.034	2.025	2.027
127:00:06	127	2.048	1.964	2.056	2.04	2.027	2.028
127:20:06	127.333	2.04	1.955	2.044	2.033	2.017	2.024
127:40:06	127.667	2.054	1.95	2.063	2.042	2.023	2.021
128:00:06	128	2.046	1.944	2.048	2.032	2.017	2.018
128:20:06	128.333	2.048	1.946	2.059	2.035	2.019	2.02
128:40:06	128.667	2.042	1.972	2.053	2.037	2.023	2.026
129:00:06	129	2.045	1.945	2.049	2.032	2.016	2.016
129:20:06	129.333	2.08	1.952	2.045	2.035	2.024	2.024
129:40:06	129.667	2.038	1.942	2.043	2.028	2.015	2.021
130:00:06	130	2.042	1.954	2.045	2.033	2.024	2.024
130:20:06	130.333	2.052	1.947	2.056	2.033	2.021	2.017
130:40:06	130.667	2.037	1.946	2.041	2.03	2.022	2.022
131:00:06	131	2.046	1.945	2.046	2.028	2.017	2.016
131:20:06	131.333	2.037	1.944	2.042	2.028	2.016	2.018
131:40:06	131.667	2.043	1.944	2.044	2.03	2.018	2.017
132:00:06	132	2.042	1.939	2.048	2.029	2.014	2.019
132:20:06	132.333	2.044	1.953	2.052	2.034	2.022	2.023
132:40:06	132.667	2.042	1.951	2.049	2.036	2.02	2.025
133:00:06	133	2.043	1.951	2.047	2.028	2.019	2.024
133:20:06	133.333	2.046	1.938	2.049	2.028	2.016	2.014
133:40:06	133.667	2.049	1.94	2.06	2.034	2.014	2.015
134:00:06	134	2.041	1.939	2.045	2.027	2.015	2.014
134:20:06	134.333	2.04	1.954	2.044	2.033	2.019	2.023
134:40:06	134.667	2.044	1.941	2.054	2.027	2.013	2.013
135:00:06	135	2.049	1.939	2.061	2.032	2.014	2.016
135:20:06	135.333	2.055	1.943	2.068	2.033	2.016	2.017
135:40:06	135.667	2.048	1.953	2.052	2.034	2.018	2.019
136:00:06	136	2.045	1.949	2.052	2.03	2.017	2.02
136:20:06	136.333	2.036	1.945	2.042	2.022	2.009	2.013
136:40:06	136.667	2.038	1.938	2.044	2.025	2.008	2.013
137:00:06	137	2.042	1.951	2.045	2.03	2.018	2.022
137:20:06	137.333	2.04	1.948	2.048	2.031	2.015	2.017
137:40:06	137.667	2.048	1.951	2.051	2.033	2.018	2.018
138:00:06	138	2.043	1.947	2.05	2.027	2.017	2.015
138:20:06	138.333	2.04	1.946	2.048	2.027	2.015	2.015
138:40:06	138.667	2.039	1.947	2.046	2.029	2.012	2.014
139:00:06	139	2.036	1.941	2.044	2.019	2.005	2.006
139:20:06	139.333	2.039	1.937	2.044	2.021	2.007	2.007
139:40:06	139.667	2.034	1.937	2.043	2.021	2.012	2.013
140:00:06	140	2.035	1.929	2.038	2.02	2.007	2.009
140:20:06	140.333	2.049	1.935	2.06	2.03	2.012	2.014
140:40:06	140.667	2.034	1.929	2.043	2.021	2.007	2.006
141:00:06	141	2.036	1.926	2.043	2.022	2.008	2.005
141:20:06	141.333	2.046	1.932	2.055	2.026	2.008	2.007
141:40:06	141.667	2.033	1.939	2.04	2.021	2.01	2.009
142:00:06	142	2.037	1.945	2.044	2.027	2.012	2.012
142:20:06	142.333	2.038	1.942	2.046	2.025	2.01	2.012
142:40:06	142.667	2.034	1.945	2.04	2.027	2.009	2.012
143:00:06	143	2.036	1.932	2.049	2.019	2.006	2.004
143:20:06	143.333	2.037	1.927	2.045	2.022	2.006	2.007
143:40:06	143.667	2.043	1.948	2.05	2.024	2.012	2.011
144:00:06	144	2.034	1.937	2.041	2.018	2.008	2.012
144:20:06	144.333	2.038	1.929	2.047	2.02	2.006	2.002
144:40:06	144.667	2.037	1.928	2.046	2.021	2.003	2.004
145:00:06	145	2.04	1.942	2.045	2.024	2.011	2.01
145:20:06	145.333	2.04	1.939	2.046	2.023	2.007	2.009
145:40:06	145.667	2.038	1.944	2.041	2.023	2.008	2.011
146:00:06	146	2.03	1.936	2.037	2.014	2.001	2.003
146:20:06	146.333	2.03	1.931	2.036	2.015	2.002	2
146:40:06	146.667	2.028	1.934	2.036	2.018	2.006	2.006
147:00:06	147	2.028	1.93	2.033	2.02	2.005	2.006
147:20:06	147.333	2.034	1.926	2.042	2.019	2.001	2.006
147:40:06	147.667	2.037	1.924	2.043	2.016	2.004	2.003
148:00:06	148	2.029	1.919	2.04	2.011	1.998	1.998
148:20:06	148.333	2.023	1.925	2.031	2.011	1.998	1.996
148:40:06	148.667	2.028	1.924	2.031	2.01	1.998	1.997
149:00:06	149	2.026	1.926	2.031	2.01	2.002	2.003
149:20:06	149.333	2.035	1.92	2.038	2.014	1.999	1.999
149:40:06	149.667	2.031	1.936	2.037	2.015	2.001	2.004
150:00:06	150	2.027	1.935	2.036	2.016	2.003	2.007
150:20:06	150.333	2.03	1.923	2.035	2.012	1.998	1.997
150:40:06	150.667	2.027	1.918	2.036	2.01	1.996	1.996
151:00:06	151	2.033	1.918	2.046	2.015	1.999	1.999
151:20:06	151.333	2.035	1.925	2.05	2.019	2.001	1.999
151:40:06	151.667	2.034	1.919	2.047	2.015	1.996	1.999
152:00:06	152	2.039	1.922	2.054	2.016	1.999	2.001
152:20:06	152.333	2.023	1.925	2.026	2.007	1.997	1.998
152:40:06	152.667	2.034	1.918	2.044	2.01	1.994	1.994
153:00:06	153	2.029	1.934	2.036	2.014	1.999	2.005
153:20:06	153.333	2.029	1.915	2.036	2.009	1.995	1.996
153:40:06	153.667	2.022	1.919	2.026	2.008	1.994	1.999
154:00:06	154	2.031	1.919	2.045	2.01	1.996	1.997
154:20:06	154.333	2.025	1.917	2.031	2.007	1.994	1.991
154:40:06	154.667	2.03	1.931	2.038	2.015	2.001	2
155:00:06	155	2.03	1.932	2.04	2.017	2.001	2.002
155:20:06	155.333	2.023	1.921	2.031	2.007	1.995	1.996
155:40:06	155.667	2.021	1.917	2.024	2.004	1.991	1.992
156:00:06	156	2.018	1.922	2.024	2.007	1.995	1.998
156:20:06	156.333	2.02	1.924	2.026	2.01	1.999	2
156:40:06	156.667	2.029	1.915	2.035	2.006	1.99	1.992
157:00:06	157	2.026	1.91	2.036	2.005	1.99	1.991
157:20:06	157.333	2.027	1.915	2.031	2.007	1.992	1.991
157:40:06	157.667	2.021	1.913	2.024	2.002	1.989	1.99
158:00:06	158	2.029	1.926	2.035	2.012	1.999	2.001
158:20:06	158.333	2.024	1.925	2.031	2.011	1.999	1.999
158:40:06	158.667	2.026	1.928	2.034	2.012	1.998	1.999
159:00:06	159	2.02	1.918	2.027	2.005	1.992	1.992
159:20:06	159.333	2.018	1.913	2.023	2.003	1.988	1.99
159:40:06	159.667	2.026	1.925	2.033	2.009	1.997	1.997
160:00:06	160	2.02	1.91	2.026	2.002	1.988	1.987
160:20:06	160.333	2.021	1.908	2.032	2.002	1.986	1.987
160:40:06	160.667	2.024	1.913	2.035	2.003	1.986	1.988
161:00:06	161	2.024	1.909	2.033	2.003	1.987	1.99
161:20:06	161.333	2.013	1.905	2.022	1.996	1.983	1.984
161:40:06	161.667	2.025	1.926	2.033	2.007	1.984	1.995
162:00:06	162	2.017	1.915	2.029	2	1.984	1.991
162:20:06	162.333	2.025	1.924	2.032	2.008	1.995	1.994
162:40:06	162.667	2.025	1.922	2.027	2.006	1.991	1.992
163:00:06	163	2.022	1.924	2.031	2.005	1.995	1.992
163:20:06	163.333	2.016	1.907	2.02	1.999	1.982	1.983
163:40:06	163.667	2.02	1.908	2.03	2.002	1.986	1.986
164:00:06	164	2.015	1.905	2.024	1.996	1.981	1.982
164:20:06	164.333	2.022	1.909	2.035	2.002	1.986	1.986
164:40:06	164.667	2.022	1.925	2.034	2.003	1.991	1.989
165:00:06	165	2.02	1.911	2.02	2.001	1.981	1.983
165:20:06	165.333	2.012	1.902	2.02	1.997	1.982	1.983
165:40:06	165.667	2.02	1.906	2.04	2.002	1.985	1.984
166:00:06	166	2.016	1.92	2.02	2	1.987	1.99
166:20:06	166.333	2.017	1.92	2.02	1.998	1.986	1.989
166:40:06	166.667	2.012	1.907	2.016	1.994	1.984	1.987
167:00:06	167	2.023	1.902	2.032	2	1.98	1.983
167:20:06	167.333	2.021	1.902	2.032	1.997	1.982	1.984
167:40:06	167.667	2.011	1.899	2.02	1.993	1.977	1.979
168:00:06	168	2.025	1.904	2.033	1.997	1.982	1.984
		Compiled hourly data
	Time (hrs)	Ancestor_1057	Y1057_10	Y1057_20	Y1057_30	Y1057_40	Y1057_50
	0	0.213	0.214	0.153	0.227	0.288	0.237
	1	0.263	0.219	0.177	0.255	0.328	0.251
	2	0.315	0.247	0.198	0.295	0.384	0.295
	3	0.379	0.281	0.233	0.346	0.448	0.342
	4	0.478	0.35	0.29	0.429	0.559	0.42
	5	0.594	0.417	0.347	0.523	0.681	0.512
	6	0.756	0.533	0.447	0.666	0.841	0.645
	7	0.959	0.702	0.601	0.846	1.026	0.816
	8	1.153	0.885	0.788	1.043	1.216	1.006
	9	1.35	1.082	1.006	1.234	1.393	1.199
	10	1.521	1.27	1.219	1.418	1.556	1.378
	11	1.667	1.438	1.4	1.571	1.684	1.536
	12	1.724	1.585	1.563	1.701	1.726	1.679
	13	1.762	1.715	1.716	1.749	1.764	1.752
	14	1.764	1.741	1.775	1.758	1.767	1.765
	15	1.788	1.765	1.801	1.782	1.789	1.785
	16	1.83	1.787	1.828	1.821	1.83	1.825
	17	1.838	1.786	1.835	1.829	1.834	1.83
	18	1.863	1.81	1.856	1.85	1.854	1.851
	19	1.871	1.827	1.869	1.864	1.872	1.871
	20	1.903	1.866	1.901	1.899	1.904	1.903
								Strain	Growth rate
								Ancestor Y1057	0.2395
								Y1057_10	0.2604
								Y1057_20	0.2835
								Y1057_30	0.2405
								Y1057_40	0.2094
								Y1057_50	0.233

## Sheet: 688
		Average OD600nm values compiled from triplicates of Bioscreen C results for each strain
Time	Time (hrs)	Ancestor_Y688	Y688_10	Y688_20	Y688_30	Y688_40	Y688_50	Y688_60	Y688_70	Y688_80	Y688_90	Y688_100
00:00:57	0	0.157	0.162	0.168	0.162	0.17	0.162	0.172	0.178	0.159	0.145	0.154
00:20:06	0.333333	0.151	0.164	0.163	0.152	0.16	0.157	0.155	0.179	0.149	0.134	0.145
00:40:06	0.666667	0.155	0.171	0.176	0.157	0.166	0.162	0.157	0.178	0.155	0.139	0.152
01:00:06	1	0.171	0.17	0.179	0.168	0.177	0.172	0.161	0.192	0.165	0.15	0.165
01:20:06	1.33333	0.176	0.178	0.185	0.17	0.179	0.173	0.165	0.189	0.166	0.15	0.166
01:40:06	1.66667	0.186	0.188	0.196	0.181	0.185	0.189	0.174	0.2	0.181	0.16	0.182
02:00:06	2	0.198	0.198	0.209	0.192	0.196	0.197	0.186	0.201	0.184	0.165	0.185
02:20:06	2.33333	0.215	0.209	0.224	0.208	0.209	0.216	0.198	0.225	0.196	0.174	0.197
02:40:06	2.66667	0.24	0.229	0.244	0.223	0.222	0.234	0.228	0.235	0.21	0.184	0.211
03:00:06	3	0.25	0.239	0.258	0.236	0.24	0.246	0.228	0.251	0.211	0.186	0.216
03:20:06	3.33333	0.288	0.264	0.283	0.256	0.252	0.268	0.252	0.258	0.221	0.204	0.235
03:40:06	3.66667	0.331	0.291	0.315	0.288	0.28	0.295	0.285	0.285	0.257	0.226	0.259
04:00:06	4	0.356	0.308	0.332	0.306	0.298	0.317	0.312	0.321	0.279	0.245	0.28
04:20:06	4.33333	0.405	0.337	0.369	0.339	0.328	0.349	0.341	0.336	0.308	0.272	0.312
04:40:06	4.66667	0.405	0.349	0.38	0.338	0.326	0.358	0.317	0.332	0.283	0.257	0.289
05:00:06	5	0.474	0.383	0.418	0.38	0.363	0.399	0.384	0.358	0.331	0.3	0.347
05:20:06	5.33333	0.54	0.427	0.464	0.419	0.402	0.439	0.421	0.399	0.373	0.326	0.375
05:40:06	5.66667	0.593	0.453	0.495	0.451	0.434	0.477	0.45	0.416	0.374	0.34	0.394
06:00:06	6	0.668	0.499	0.543	0.496	0.479	0.518	0.493	0.438	0.407	0.369	0.444
06:20:06	6.33333	0.743	0.551	0.591	0.541	0.522	0.568	0.544	0.519	0.488	0.437	0.492
06:40:06	6.66667	0.81	0.594	0.639	0.59	0.569	0.614	0.586	0.563	0.528	0.474	0.531
07:00:06	7	0.878	0.639	0.688	0.636	0.616	0.661	0.635	0.602	0.572	0.515	0.57
07:20:06	7.33333	0.947	0.687	0.74	0.683	0.666	0.718	0.677	0.651	0.619	0.56	0.617
07:40:06	7.66667	1.009	0.734	0.791	0.733	0.712	0.77	0.724	0.688	0.654	0.597	0.657
08:00:06	8	1.072	0.784	0.839	0.781	0.76	0.821	0.768	0.736	0.698	0.639	0.7
08:20:06	8.33333	1.146	0.859	0.91	0.852	0.832	0.888	0.826	0.789	0.754	0.697	0.757
08:40:06	8.66667	1.198	0.897	0.95	0.894	0.87	0.931	0.87	0.832	0.798	0.74	0.798
09:00:06	9	1.263	0.96	1.014	0.96	0.936	0.997	0.932	0.885	0.854	0.799	0.857
09:20:06	9.33333	1.316	1.011	1.066	1.009	0.988	1.049	0.976	0.938	0.901	0.845	0.903
09:40:06	9.66667	1.303	1.055	1.114	1.059	1.038	1.099	1.026	0.978	0.944	0.89	0.948
10:00:06	10	1.358	1.11	1.166	1.112	1.093	1.151	1.079	1.031	0.996	0.945	1
10:20:06	10.3333	1.355	1.149	1.206	1.153	1.134	1.198	1.128	0.998	0.957	0.989	1.044
10:40:06	10.6667	1.444	1.199	1.257	1.204	1.192	1.25	1.178	1.13	1.09	1.045	1.096
11:00:06	11	1.469	1.229	1.295	1.241	1.227	1.287	1.221	1.168	1.126	1.087	1.136
11:20:06	11.3333	1.591	1.292	1.351	1.301	1.286	1.342	1.278	1.224	1.19	1.149	1.193
11:40:06	11.6667	1.532	1.242	1.281	1.236	1.268	1.281	1.293	1.174	1.133	1.134	1.184
12:00:06	12	1.539	1.33	1.354	1.335	1.339	1.366	1.36	1.24	1.195	1.225	1.269
12:20:06	12.3333	1.535	1.311	1.361	1.323	1.366	1.379	1.4	1.279	1.235	1.27	1.31
12:40:06	12.6667	1.544	1.33	1.412	1.343	1.4	1.427	1.441	1.324	1.284	1.309	1.349
13:00:06	13	1.582	1.475	1.529	1.485	1.477	1.533	1.481	1.432	1.392	1.356	1.397
13:20:06	13.3333	1.552	1.445	1.48	1.446	1.442	1.49	1.513	1.382	1.339	1.355	1.398
13:40:06	13.6667	1.558	1.501	1.534	1.506	1.48	1.571	1.552	1.443	1.399	1.395	1.463
14:00:06	14	1.568	1.48	1.541	1.487	1.507	1.556	1.555	1.46	1.412	1.428	1.456
14:20:06	14.3333	1.575	1.519	1.554	1.526	1.536	1.568	1.585	1.484	1.424	1.44	1.488
14:40:06	14.6667	1.607	1.614	1.626	1.624	1.63	1.644	1.65	1.585	1.554	1.534	1.567
15:00:06	15	1.594	1.557	1.565	1.564	1.592	1.584	1.642	1.562	1.523	1.523	1.542
15:20:06	15.3333	1.669	1.629	1.645	1.644	1.649	1.658	1.694	1.666	1.625	1.592	1.605
15:40:06	15.6667	1.626	1.587	1.591	1.595	1.576	1.62	1.683	1.626	1.579	1.572	1.584
16:00:06	16	1.695	1.639	1.657	1.654	1.659	1.671	1.711	1.687	1.662	1.607	1.612
16:20:06	16.3333	1.671	1.588	1.63	1.637	1.638	1.653	1.717	1.658	1.634	1.605	1.614
16:40:06	16.6667	1.69	1.617	1.645	1.636	1.648	1.67	1.726	1.68	1.653	1.615	1.627
17:00:06	17	1.662	1.584	1.6	1.594	1.608	1.62	1.69	1.662	1.622	1.564	1.578
17:20:06	17.3333	1.68	1.612	1.621	1.623	1.614	1.648	1.725	1.664	1.614	1.578	1.61
17:40:06	17.6667	1.674	1.601	1.618	1.601	1.639	1.647	1.709	1.674	1.627	1.573	1.595
18:00:06	18	1.668	1.599	1.617	1.605	1.633	1.644	1.716	1.68	1.646	1.585	1.594
18:20:06	18.3333	1.682	1.62	1.639	1.629	1.665	1.678	1.747	1.689	1.643	1.62	1.627
18:40:06	18.6667	1.715	1.637	1.681	1.657	1.69	1.725	1.781	1.705	1.674	1.663	1.667
19:00:06	19	1.719	1.642	1.674	1.657	1.692	1.716	1.78	1.715	1.671	1.665	1.665
19:20:06	19.3333	1.716	1.662	1.681	1.667	1.69	1.73	1.78	1.726	1.677	1.645	1.66
19:40:06	19.6667	1.726	1.674	1.703	1.692	1.723	1.751	1.81	1.734	1.694	1.678	1.676
20:00:06	20	1.777	1.737	1.761	1.753	1.762	1.784	1.825	1.791	1.762	1.706	1.71
20:20:06	20.3333	1.735	1.701	1.717	1.706	1.722	1.753	1.807	1.765	1.719	1.676	1.687
20:40:06	20.6667	1.733	1.704	1.731	1.703	1.744	1.765	1.828	1.772	1.728	1.68	1.688
21:00:06	21	1.792	1.767	1.785	1.783	1.793	1.805	1.845	1.821	1.797	1.743	1.744
21:20:06	21.3333	1.759	1.743	1.754	1.746	1.756	1.779	1.84	1.794	1.76	1.72	1.734
21:40:06	21.6667	1.781	1.768	1.783	1.78	1.774	1.809	1.853	1.82	1.785	1.746	1.749
22:00:06	22	1.761	1.748	1.766	1.76	1.77	1.793	1.847	1.803	1.778	1.739	1.742
22:20:06	22.3333	1.754	1.748	1.757	1.753	1.765	1.78	1.837	1.803	1.777	1.725	1.733
22:40:06	22.6667	1.775	1.78	1.788	1.787	1.818	1.816	1.869	1.818	1.793	1.76	1.767
23:00:06	23	1.819	1.804	1.821	1.819	1.827	1.835	1.873	1.847	1.836	1.776	1.779
23:20:06	23.3333	1.823	1.811	1.829	1.829	1.837	1.844	1.881	1.856	1.843	1.782	1.791
23:40:06	23.6667	1.817	1.811	1.83	1.826	1.836	1.843	1.884	1.86	1.838	1.784	1.788
24:00:06	24	1.798	1.794	1.799	1.797	1.802	1.824	1.879	1.839	1.817	1.776	1.784
24:20:06	24.3333	1.83	1.826	1.841	1.842	1.849	1.856	1.895	1.872	1.86	1.796	1.799
24:40:06	24.6667	1.825	1.825	1.839	1.841	1.855	1.855	1.898	1.87	1.86	1.798	1.798
25:00:06	25	1.817	1.817	1.82	1.82	1.833	1.843	1.903	1.855	1.84	1.795	1.793
25:20:06	25.3333	1.816	1.801	1.822	1.816	1.838	1.846	1.909	1.862	1.846	1.792	1.786
25:40:06	25.6667	1.82	1.812	1.834	1.82	1.844	1.844	1.91	1.874	1.85	1.797	1.779
26:00:06	26	1.84	1.833	1.843	1.851	1.864	1.85	1.915	1.894	1.884	1.815	1.779
26:20:06	26.3333	1.852	1.843	1.847	1.853	1.864	1.852	1.921	1.896	1.889	1.818	1.801
26:40:06	26.6667	1.857	1.851	1.86	1.856	1.873	1.856	1.925	1.899	1.896	1.819	1.826
27:00:06	27	1.858	1.849	1.854	1.85	1.857	1.854	1.93	1.896	1.879	1.814	1.819
27:20:06	27.3333	1.844	1.837	1.854	1.842	1.863	1.855	1.935	1.888	1.873	1.808	1.811
27:40:06	27.6667	1.848	1.839	1.844	1.843	1.851	1.85	1.933	1.889	1.876	1.804	1.803
28:00:06	28	1.856	1.853	1.862	1.854	1.873	1.855	1.938	1.918	1.913	1.805	1.802
28:20:06	28.3333	1.871	1.859	1.874	1.869	1.883	1.88	1.948	1.922	1.915	1.824	1.808
28:40:06	28.6667	1.852	1.836	1.856	1.846	1.872	1.875	1.946	1.9	1.889	1.813	1.796
29:00:06	29	1.856	1.849	1.86	1.854	1.873	1.871	1.947	1.902	1.889	1.803	1.782
29:20:06	29.3333	1.873	1.864	1.878	1.879	1.884	1.877	1.953	1.928	1.929	1.822	1.825
29:40:06	29.6667	1.881	1.879	1.888	1.888	1.899	1.881	1.961	1.937	1.932	1.853	1.833
30:00:06	30	1.875	1.864	1.887	1.875	1.892	1.879	1.958	1.921	1.908	1.842	1.824
30:20:06	30.3333	1.864	1.856	1.873	1.868	1.887	1.876	1.951	1.916	1.905	1.834	1.813
30:40:06	30.6667	1.864	1.859	1.873	1.868	1.884	1.868	1.95	1.92	1.895	1.82	1.797
31:00:06	31	1.876	1.878	1.889	1.887	1.898	1.898	1.966	1.935	1.938	1.824	1.801
31:20:06	31.3333	1.876	1.878	1.89	1.887	1.896	1.899	1.966	1.932	1.928	1.821	1.795
31:40:06	31.6667	1.872	1.871	1.89	1.878	1.897	1.893	1.966	1.926	1.923	1.81	1.784
32:00:06	32	1.87	1.873	1.892	1.888	1.905	1.895	1.969	1.929	1.923	1.798	1.773
32:20:06	32.3333	1.866	1.872	1.887	1.882	1.897	1.886	1.962	1.926	1.914	1.786	1.759
32:40:06	32.6667	1.863	1.872	1.884	1.877	1.896	1.882	1.954	1.929	1.91	1.775	1.746
33:00:06	33	1.862	1.879	1.889	1.884	1.907	1.887	1.963	1.923	1.91	1.772	1.741
33:20:06	33.3333	1.876	1.887	1.907	1.899	1.917	1.891	1.965	1.937	1.915	1.772	1.744
33:40:06	33.6667	1.885	1.903	1.913	1.916	1.93	1.912	1.972	1.935	1.928	1.844	1.826
34:00:06	34	1.886	1.904	1.917	1.913	1.93	1.91	1.966	1.935	1.924	1.835	1.814
34:20:06	34.3333	1.892	1.908	1.931	1.919	1.937	1.916	1.972	1.953	1.926	1.835	1.816
34:40:06	34.6667	1.888	1.907	1.924	1.916	1.94	1.912	1.975	1.945	1.922	1.83	1.808
35:00:06	35	1.888	1.912	1.921	1.916	1.934	1.906	1.975	1.947	1.927	1.824	1.804
35:20:06	35.3333	1.898	1.914	1.936	1.927	1.944	1.91	1.977	1.96	1.95	1.83	1.804
35:40:06	35.6667	1.898	1.914	1.926	1.919	1.933	1.901	1.971	1.955	1.942	1.823	1.796
36:00:06	36	1.903	1.923	1.942	1.945	1.945	1.908	1.976	1.963	1.956	1.841	1.81
36:20:06	36.3333	1.911	1.937	1.943	1.947	1.942	1.905	1.975	1.968	1.959	1.855	1.84
36:40:06	36.6667	1.907	1.932	1.938	1.942	1.945	1.903	1.974	1.963	1.956	1.85	1.847
37:00:06	37	1.902	1.933	1.941	1.943	1.945	1.902	1.976	1.967	1.958	1.849	1.848
37:20:06	37.3333	1.897	1.928	1.937	1.94	1.945	1.898	1.973	1.964	1.953	1.843	1.841
37:40:06	37.6667	1.901	1.935	1.953	1.94	1.946	1.901	1.976	1.969	1.956	1.874	1.847
38:00:06	38	1.905	1.934	1.951	1.94	1.948	1.898	1.982	1.963	1.953	1.87	1.841
38:20:06	38.3333	1.899	1.925	1.943	1.932	1.943	1.897	1.978	1.955	1.95	1.865	1.835
38:40:06	38.6667	1.899	1.925	1.945	1.93	1.943	1.892	1.98	1.953	1.943	1.861	1.831
39:00:06	39	1.89	1.917	1.932	1.921	1.931	1.885	1.968	1.95	1.937	1.851	1.823
39:20:06	39.3333	1.888	1.916	1.931	1.922	1.93	1.88	1.964	1.952	1.935	1.851	1.821
39:40:06	39.6667	1.891	1.917	1.939	1.923	1.936	1.882	1.974	1.952	1.931	1.845	1.821
40:00:06	40	1.88	1.905	1.924	1.913	1.92	1.874	1.96	1.947	1.924	1.837	1.809
40:20:06	40.3333	1.886	1.919	1.935	1.923	1.929	1.88	1.969	1.951	1.928	1.843	1.82
40:40:06	40.6667	1.884	1.914	1.93	1.918	1.927	1.887	1.969	1.947	1.928	1.839	1.822
41:00:06	41	1.883	1.925	1.931	1.917	1.925	1.886	1.971	1.951	1.939	1.841	1.841
41:20:06	41.3333	1.881	1.918	1.925	1.91	1.922	1.886	1.958	1.948	1.946	1.84	1.848
41:40:06	41.6667	1.875	1.913	1.919	1.907	1.918	1.881	1.957	1.942	1.94	1.838	1.848
42:00:06	42	1.873	1.915	1.918	1.906	1.916	1.876	1.957	1.94	1.933	1.833	1.84
42:20:06	42.3333	1.875	1.915	1.926	1.911	1.922	1.882	1.965	1.947	1.936	1.843	1.851
42:40:06	42.6667	1.873	1.916	1.925	1.914	1.936	1.891	1.965	1.945	1.932	1.854	1.856
43:00:06	43	1.897	1.929	1.937	1.922	1.947	1.897	1.968	1.95	1.931	1.905	1.886
43:20:06	43.3333	1.88	1.908	1.915	1.908	1.931	1.881	1.955	1.94	1.921	1.9	1.883
43:40:06	43.6667	1.896	1.924	1.944	1.948	1.948	1.893	1.963	1.949	1.948	1.904	1.884
44:00:06	44	1.89	1.915	1.935	1.929	1.94	1.889	1.965	1.943	1.941	1.9	1.884
44:20:06	44.3333	1.894	1.914	1.936	1.932	1.941	1.89	1.966	1.945	1.94	1.899	1.883
44:40:06	44.6667	1.896	1.929	1.937	1.934	1.934	1.895	1.96	1.946	1.937	1.896	1.883
45:00:06	45	1.89	1.92	1.937	1.923	1.934	1.899	1.962	1.94	1.933	1.895	1.881
45:20:06	45.3333	1.881	1.916	1.933	1.927	1.934	1.887	1.953	1.936	1.931	1.893	1.88
45:40:06	45.6667	1.893	1.922	1.931	1.928	1.928	1.897	1.961	1.94	1.926	1.894	1.882
46:00:06	46	1.886	1.916	1.93	1.918	1.929	1.892	1.959	1.939	1.922	1.889	1.879
46:20:06	46.3333	1.887	1.915	1.927	1.916	1.921	1.883	1.955	1.935	1.914	1.886	1.877
46:40:05	46.6667	1.882	1.91	1.924	1.914	1.92	1.883	1.954	1.936	1.916	1.886	1.877
47:00:06	47	1.875	1.919	1.931	1.925	1.934	1.873	1.951	1.939	1.914	1.883	1.876
47:20:06	47.3333	1.883	1.909	1.924	1.915	1.921	1.882	1.957	1.936	1.91	1.88	1.875
47:40:06	47.6667	1.88	1.904	1.921	1.906	1.918	1.872	1.949	1.936	1.929	1.877	1.872
48:00:06	48	1.89	1.945	1.953	1.935	1.941	1.899	1.96	1.963	1.94	1.891	1.889
48:20:06	48.3333	1.881	1.921	1.933	1.92	1.93	1.887	1.956	1.953	1.932	1.891	1.886
48:40:06	48.6667	1.884	1.919	1.931	1.917	1.927	1.883	1.951	1.954	1.93	1.886	1.885
49:00:06	49	1.888	1.93	1.941	1.928	1.936	1.89	1.959	1.948	1.929	1.884	1.88
49:20:06	49.3333	1.885	1.931	1.941	1.926	1.936	1.891	1.958	1.956	1.93	1.889	1.886
49:40:06	49.6667	1.873	1.93	1.938	1.928	1.938	1.874	1.952	1.959	1.924	1.882	1.877
50:00:06	50	1.885	1.922	1.93	1.916	1.924	1.883	1.951	1.945	1.923	1.885	1.879
50:20:06	50.3333	1.884	1.914	1.926	1.912	1.924	1.879	1.954	1.948	1.921	1.884	1.9
50:40:06	50.6667	1.872	1.926	1.936	1.929	1.937	1.866	1.946	1.959	1.921	1.877	1.898
51:00:06	51	1.881	1.914	1.925	1.909	1.919	1.875	1.948	1.948	1.912	1.875	1.894
51:20:06	51.3333	1.882	1.915	1.932	1.913	1.92	1.878	1.955	1.945	1.911	1.876	1.895
51:40:06	51.6667	1.875	1.921	1.933	1.915	1.928	1.864	1.947	1.953	1.905	1.868	1.889
52:00:06	52	1.879	1.911	1.926	1.906	1.919	1.872	1.951	1.943	1.904	1.871	1.891
52:20:06	52.3333	1.879	1.913	1.928	1.909	1.921	1.873	1.953	1.947	1.906	1.87	1.888
52:40:06	52.6667	1.88	1.915	1.929	1.908	1.92	1.873	1.952	1.949	1.904	1.868	1.887
53:00:06	53	1.875	1.92	1.932	1.921	1.932	1.86	1.944	1.951	1.896	1.865	1.881
53:20:06	53.3333	1.872	1.903	1.918	1.901	1.916	1.859	1.945	1.944	1.894	1.864	1.882
53:40:06	53.6667	1.876	1.901	1.914	1.9	1.908	1.863	1.95	1.938	1.891	1.86	1.879
54:00:06	54	1.878	1.908	1.924	1.907	1.92	1.867	1.95	1.945	1.901	1.866	1.879
54:20:06	54.3333	1.874	1.902	1.914	1.898	1.909	1.859	1.949	1.937	1.893	1.858	1.874
54:40:06	54.6667	1.874	1.905	1.92	1.898	1.916	1.856	1.943	1.942	1.89	1.857	1.87
55:00:06	55	1.877	1.898	1.914	1.898	1.907	1.859	1.946	1.934	1.889	1.854	1.872
55:20:06	55.3333	1.875	1.897	1.914	1.894	1.906	1.854	1.946	1.936	1.886	1.852	1.869
55:40:06	55.6667	1.88	1.916	1.924	1.917	1.919	1.86	1.948	1.943	1.912	1.855	1.87
56:00:06	56	1.881	1.924	1.934	1.942	1.932	1.889	1.95	1.942	1.922	1.896	1.88
56:20:06	56.3333	1.879	1.925	1.939	1.932	1.931	1.888	1.949	1.942	1.937	1.893	1.871
56:40:06	56.6667	1.89	1.923	1.943	1.934	1.941	1.886	1.951	1.944	1.951	1.893	1.87
57:00:06	57	1.88	1.935	1.946	1.944	1.945	1.874	1.945	1.952	1.945	1.886	1.862
57:20:06	57.3333	1.905	1.936	1.951	1.941	1.949	1.909	1.95	1.949	1.948	1.917	1.935
57:40:06	57.6667	1.89	1.923	1.935	1.93	1.935	1.885	1.941	1.945	1.937	1.91	1.931
58:00:06	58	1.89	1.928	1.941	1.934	1.944	1.886	1.939	1.948	1.937	1.906	1.924
58:20:06	58.3333	1.896	1.913	1.93	1.921	1.934	1.892	1.946	1.934	1.924	1.905	1.922
58:40:06	58.6667	1.9	1.926	1.944	1.936	1.94	1.895	1.948	1.947	1.932	1.901	1.921
59:00:06	59	1.895	1.918	1.931	1.921	1.93	1.889	1.944	1.946	1.921	1.901	1.918
59:20:06	59.3333	1.9	1.928	1.943	1.932	1.942	1.893	1.949	1.95	1.93	1.899	1.925
59:40:06	59.6667	1.888	1.912	1.925	1.917	1.927	1.883	1.95	1.94	1.922	1.897	1.922
60:00:06	60	1.896	1.919	1.939	1.924	1.939	1.89	1.952	1.947	1.926	1.895	1.922
60:20:06	60.3333	1.896	1.921	1.937	1.924	1.93	1.889	1.95	1.945	1.919	1.891	1.92
60:40:06	60.6667	1.89	1.914	1.93	1.917	1.927	1.885	1.948	1.939	1.916	1.888	1.914
61:00:06	61	1.889	1.919	1.932	1.927	1.935	1.875	1.941	1.945	1.912	1.885	1.912
61:20:06	61.3333	1.888	1.907	1.923	1.912	1.922	1.878	1.949	1.938	1.91	1.886	1.908
61:40:06	61.6667	1.894	1.912	1.927	1.918	1.929	1.883	1.951	1.936	1.912	1.882	1.907
62:00:06	62	1.883	1.913	1.927	1.919	1.93	1.871	1.941	1.945	1.905	1.879	1.901
62:20:06	62.3333	1.879	1.922	1.938	1.931	1.942	1.872	1.939	1.948	1.917	1.874	1.899
62:40:06	62.6667	1.883	1.901	1.92	1.907	1.919	1.872	1.941	1.933	1.903	1.874	1.895
63:00:06	63	1.886	1.911	1.93	1.918	1.932	1.878	1.944	1.941	1.907	1.869	1.892
63:20:06	63.3333	1.88	1.902	1.918	1.905	1.919	1.87	1.941	1.938	1.896	1.867	1.887
63:40:06	63.6667	1.882	1.904	1.916	1.904	1.916	1.868	1.94	1.935	1.893	1.862	1.885
64:00:06	64	1.881	1.904	1.919	1.907	1.917	1.869	1.945	1.935	1.893	1.862	1.884
64:20:06	64.3333	1.88	1.907	1.918	1.907	1.92	1.87	1.945	1.932	1.894	1.856	1.879
64:40:06	64.6667	1.875	1.902	1.916	1.908	1.919	1.86	1.936	1.937	1.889	1.857	1.877
65:00:06	65	1.873	1.926	1.937	1.932	1.94	1.862	1.936	1.947	1.896	1.853	1.875
65:20:06	65.3333	1.871	1.893	1.912	1.904	1.915	1.853	1.936	1.933	1.884	1.85	1.867
65:40:06	65.6667	1.873	1.921	1.936	1.927	1.94	1.855	1.933	1.947	1.89	1.844	1.863
66:00:06	66	1.869	1.906	1.92	1.913	1.923	1.851	1.93	1.939	1.878	1.842	1.863
66:20:06	66.3333	1.869	1.894	1.912	1.902	1.918	1.852	1.935	1.928	1.879	1.836	1.859
66:40:06	66.6667	1.876	1.895	1.912	1.9	1.912	1.859	1.939	1.93	1.878	1.835	1.855
67:00:06	67	1.879	1.903	1.92	1.905	1.921	1.862	1.949	1.941	1.882	1.834	1.852
67:20:06	67.3333	1.876	1.897	1.916	1.898	1.909	1.857	1.946	1.942	1.878	1.83	1.848
67:40:06	67.6667	1.868	1.899	1.918	1.908	1.923	1.847	1.938	1.936	1.869	1.827	1.846
68:00:06	68	1.867	1.895	1.911	1.902	1.913	1.846	1.935	1.937	1.865	1.823	1.842
68:20:06	68.3333	1.879	1.914	1.919	1.905	1.918	1.859	1.949	1.941	1.871	1.822	1.839
68:40:06	68.6667	1.868	1.898	1.905	1.89	1.905	1.851	1.94	1.929	1.862	1.819	1.836
69:00:06	69	1.868	1.919	1.932	1.924	1.935	1.845	1.933	1.947	1.859	1.814	1.832
69:20:06	69.3333	1.863	1.908	1.926	1.918	1.932	1.84	1.936	1.94	1.853	1.81	1.827
69:40:06	69.6667	1.869	1.895	1.906	1.893	1.906	1.845	1.936	1.933	1.856	1.807	1.824
70:00:06	70	1.87	1.895	1.905	1.889	1.9	1.845	1.938	1.928	1.852	1.803	1.819
70:20:06	70.3333	1.868	1.898	1.91	1.895	1.911	1.85	1.945	1.935	1.872	1.8	1.815
70:40:06	70.6667	1.863	1.894	1.908	1.896	1.909	1.841	1.934	1.927	1.864	1.795	1.812
71:00:06	71	1.86	1.903	1.919	1.91	1.925	1.837	1.934	1.93	1.859	1.793	1.807
71:20:06	71.3333	1.872	1.901	1.912	1.894	1.911	1.849	1.943	1.935	1.901	1.791	1.807
71:40:06	71.6667	1.871	1.9	1.906	1.89	1.907	1.845	1.94	1.935	1.908	1.785	1.801
72:00:06	72	1.858	1.9	1.91	1.901	1.913	1.829	1.929	1.932	1.899	1.78	1.797
72:20:06	72.3333	1.859	1.894	1.906	1.897	1.908	1.832	1.93	1.933	1.888	1.778	1.793
72:40:06	72.6667	1.859	1.891	1.905	1.89	1.908	1.83	1.932	1.925	1.887	1.771	1.787
73:00:06	73	1.857	1.924	1.934	1.926	1.938	1.833	1.929	1.938	1.903	1.768	1.783
73:20:06	73.3333	1.861	1.88	1.898	1.88	1.9	1.833	1.933	1.925	1.88	1.767	1.781
73:40:06	73.6667	1.867	1.893	1.904	1.885	1.907	1.837	1.942	1.933	1.883	1.763	1.778
74:00:06	74	1.862	1.88	1.898	1.883	1.896	1.833	1.934	1.926	1.881	1.76	1.774
74:20:06	74.3333	1.857	1.881	1.896	1.878	1.897	1.828	1.929	1.919	1.875	1.756	1.771
74:40:06	74.6667	1.866	1.888	1.901	1.885	1.9	1.833	1.939	1.929	1.879	1.753	1.77
75:00:06	75	1.865	1.913	1.928	1.917	1.906	1.851	1.94	1.935	1.91	1.79	1.769
75:20:06	75.3333	1.859	1.909	1.914	1.908	1.903	1.847	1.934	1.925	1.893	1.788	1.759
75:40:06	75.6667	1.853	1.899	1.908	1.893	1.908	1.833	1.93	1.932	1.895	1.779	1.755
76:00:06	76	1.853	1.919	1.926	1.918	1.926	1.831	1.931	1.941	1.896	1.775	1.749
76:20:06	76.3333	1.848	1.902	1.911	1.907	1.914	1.828	1.93	1.928	1.88	1.77	1.746
76:40:06	76.6667	1.862	1.894	1.906	1.894	1.899	1.836	1.935	1.932	1.88	1.77	1.744
77:00:06	77	1.861	1.908	1.921	1.902	1.906	1.841	1.939	1.94	1.891	1.797	1.739
77:20:06	77.3333	1.859	1.899	1.909	1.895	1.908	1.838	1.936	1.94	1.884	1.793	1.735
77:40:06	77.6667	1.851	1.894	1.91	1.895	1.903	1.825	1.934	1.937	1.883	1.788	1.731
78:00:06	78	1.858	1.898	1.905	1.893	1.908	1.834	1.934	1.937	1.88	1.784	1.728
78:20:06	78.3333	1.85	1.903	1.91	1.896	1.903	1.827	1.93	1.933	1.881	1.777	1.722
78:40:06	78.6667	1.859	1.894	1.907	1.891	1.905	1.833	1.936	1.933	1.876	1.775	1.719
79:00:06	79	1.851	1.891	1.907	1.892	1.901	1.819	1.93	1.936	1.871	1.77	1.715
79:20:06	79.3333	1.856	1.892	1.902	1.888	1.902	1.827	1.935	1.93	1.869	1.766	1.709
79:40:06	79.6667	1.859	1.898	1.912	1.893	1.904	1.829	1.94	1.939	1.871	1.765	1.708
80:00:06	80	1.85	1.881	1.894	1.877	1.894	1.819	1.931	1.935	1.865	1.76	1.704
80:20:06	80.3333	1.855	1.889	1.902	1.886	1.9	1.824	1.934	1.934	1.866	1.755	1.699
80:40:06	80.6667	1.852	1.884	1.896	1.877	1.895	1.823	1.93	1.93	1.858	1.751	1.695
81:00:06	81	1.853	1.889	1.894	1.878	1.894	1.816	1.932	1.929	1.859	1.744	1.691
81:20:06	81.3333	1.848	1.88	1.891	1.874	1.892	1.815	1.927	1.928	1.857	1.742	1.687
81:40:06	81.6667	1.855	1.884	1.898	1.881	1.894	1.819	1.934	1.937	1.859	1.738	1.721
82:00:06	82	1.854	1.885	1.9	1.88	1.896	1.818	1.933	1.932	1.856	1.735	1.728
82:20:06	82.3333	1.846	1.889	1.899	1.878	1.893	1.808	1.931	1.927	1.851	1.725	1.72
82:40:06	82.6667	1.847	1.878	1.889	1.87	1.888	1.811	1.928	1.926	1.848	1.723	1.716
83:00:06	83	1.845	1.875	1.887	1.869	1.884	1.806	1.929	1.92	1.846	1.719	1.711
83:20:06	83.3333	1.854	1.884	1.9	1.88	1.893	1.817	1.941	1.932	1.852	1.789	1.713
83:40:06	83.6667	1.848	1.887	1.896	1.878	1.89	1.8	1.939	1.93	1.843	1.778	1.706
84:00:06	84	1.849	1.871	1.885	1.865	1.882	1.806	1.942	1.922	1.845	1.775	1.7
84:20:06	84.3333	1.84	1.896	1.908	1.898	1.906	1.796	1.932	1.925	1.846	1.768	1.696
84:40:06	84.6667	1.849	1.874	1.891	1.872	1.885	1.807	1.94	1.924	1.84	1.761	1.693
85:00:06	85	1.847	1.87	1.885	1.869	1.882	1.837	1.94	1.926	1.84	1.761	1.689
85:20:06	85.3333	1.846	1.87	1.884	1.864	1.878	1.832	1.938	1.921	1.833	1.751	1.679
85:40:06	85.6667	1.849	1.873	1.889	1.868	1.882	1.836	1.942	1.926	1.833	1.746	1.675
86:00:06	86	1.857	1.874	1.89	1.87	1.887	1.844	1.948	1.926	1.832	1.741	1.671
86:20:06	86.3333	1.863	1.868	1.887	1.865	1.884	1.841	1.949	1.927	1.83	1.74	1.669
86:40:06	86.6667	1.862	1.869	1.885	1.864	1.879	1.838	1.947	1.925	1.828	1.734	1.661
87:00:06	87	1.858	1.866	1.882	1.86	1.875	1.835	1.944	1.922	1.825	1.728	1.66
87:20:06	87.3333	1.86	1.87	1.888	1.866	1.883	1.84	1.948	1.931	1.826	1.724	1.655
87:40:06	87.6667	1.864	1.871	1.902	1.875	1.908	1.839	1.953	1.935	1.825	1.738	1.691
88:00:06	88	1.857	1.859	1.888	1.878	1.894	1.829	1.947	1.935	1.822	1.732	1.684
88:20:06	88.3333	1.86	1.869	1.912	1.915	1.913	1.846	1.956	1.938	1.842	1.741	1.681
88:40:06	88.6667	1.861	1.874	1.907	1.908	1.906	1.855	1.96	1.933	1.855	1.736	1.682
89:00:06	89	1.856	1.871	1.9	1.899	1.904	1.852	1.954	1.93	1.849	1.729	1.675
89:20:06	89.3333	1.863	1.89	1.911	1.912	1.924	1.866	1.959	1.948	1.884	1.727	1.731
89:40:06	89.6667	1.859	1.876	1.898	1.897	1.907	1.857	1.954	1.946	1.877	1.721	1.724
90:00:06	90	1.856	1.871	1.899	1.899	1.907	1.849	1.955	1.947	1.871	1.716	1.718
90:20:06	90.3333	1.86	1.875	1.903	1.901	1.908	1.853	1.955	1.951	1.871	1.711	1.713
90:40:06	90.6667	1.858	1.869	1.896	1.895	1.903	1.846	1.955	1.949	1.866	1.703	1.708
91:00:06	91	1.852	1.868	1.898	1.896	1.908	1.841	1.953	1.949	1.863	1.697	1.701
91:20:06	91.3333	1.864	1.88	1.902	1.904	1.913	1.856	1.952	1.95	1.895	1.695	1.699
91:40:06	91.6667	1.871	1.88	1.902	1.908	1.915	1.857	1.954	1.951	1.895	1.693	1.697
92:00:06	92	1.874	1.911	1.905	1.905	1.913	1.858	1.952	1.946	1.898	1.688	1.69
92:20:06	92.3333	1.866	1.892	1.898	1.901	1.905	1.841	1.952	1.945	1.876	1.68	1.687
92:40:06	92.6667	1.858	1.882	1.896	1.892	1.901	1.84	1.951	1.944	1.872	1.673	1.677
93:00:06	93	1.865	1.889	1.901	1.892	1.899	1.84	1.95	1.955	1.877	1.672	1.673
93:20:06	93.3333	1.861	1.883	1.891	1.889	1.905	1.834	1.948	1.94	1.866	1.661	1.666
93:40:06	93.6667	1.861	1.883	1.895	1.89	1.897	1.848	1.951	1.946	1.87	1.656	1.657
94:00:06	94	1.87	1.892	1.896	1.895	1.901	1.844	1.951	1.947	1.879	1.653	1.658
94:20:06	94.3333	1.867	1.891	1.899	1.895	1.907	1.848	1.948	1.942	1.877	1.651	1.655
94:40:06	94.6667	1.857	1.882	1.894	1.88	1.891	1.841	1.944	1.951	1.864	1.643	1.65
95:00:06	95	1.863	1.893	1.908	1.893	1.908	1.847	1.947	1.939	1.873	1.645	1.655
95:20:06	95.3333	1.865	1.882	1.907	1.888	1.897	1.843	1.945	1.946	1.872	1.64	1.652
95:40:06	95.6667	1.865	1.886	1.911	1.89	1.9	1.848	1.944	1.943	1.868	1.633	1.646
96:00:06	96	1.853	1.885	1.906	1.89	1.91	1.828	1.941	1.934	1.866	1.625	1.639
96:20:06	96.3333	1.867	1.876	1.898	1.883	1.89	1.838	1.946	1.941	1.866	1.627	1.632
96:40:06	96.6667	1.863	1.887	1.901	1.886	1.898	1.838	1.946	1.948	1.859	1.623	1.633
97:00:06	97	1.858	1.873	1.9	1.875	1.892	1.832	1.945	1.941	1.858	1.619	1.63
97:20:06	97.3333	1.855	1.871	1.888	1.873	1.882	1.834	1.941	1.935	1.853	1.614	1.619
97:40:06	97.6667	1.85	1.865	1.884	1.868	1.879	1.828	1.944	1.933	1.85	1.617	1.615
98:00:06	98	1.85	1.879	1.897	1.885	1.895	1.823	1.94	1.933	1.853	1.612	1.611
98:20:06	98.3333	1.853	1.869	1.888	1.869	1.881	1.829	1.94	1.935	1.849	1.655	1.606
98:40:06	98.6667	1.851	1.867	1.888	1.87	1.883	1.821	1.941	1.934	1.844	1.648	1.598
99:00:06	99	1.852	1.865	1.885	1.867	1.88	1.825	1.937	1.933	1.842	1.64	1.594
99:20:06	99.3333	1.847	1.86	1.882	1.863	1.878	1.815	1.937	1.927	1.841	1.633	1.586
99:40:06	99.6667	1.853	1.858	1.879	1.86	1.876	1.819	1.939	1.938	1.838	1.63	1.584
100:00:06	100	1.857	1.868	1.891	1.871	1.885	1.823	1.939	1.932	1.842	1.625	1.576
100:20:06	100.333	1.851	1.864	1.886	1.866	1.883	1.819	1.941	1.934	1.838	1.622	1.576
100:40:06	100.667	1.855	1.869	1.893	1.872	1.887	1.823	1.939	1.931	1.838	1.617	1.577
101:00:06	101	1.855	1.868	1.891	1.869	1.883	1.821	1.936	1.934	1.839	1.613	1.572
101:20:06	101.333	1.845	1.859	1.882	1.861	1.878	1.814	1.937	1.929	1.828	1.609	1.567
101:40:06	101.667	1.851	1.864	1.889	1.867	1.882	1.818	1.936	1.929	1.834	1.605	1.566
102:00:06	102	1.85	1.86	1.882	1.861	1.873	1.815	1.937	1.932	1.83	1.601	1.561
102:20:06	102.333	1.849	1.854	1.878	1.858	1.872	1.812	1.935	1.928	1.825	1.594	1.557
102:40:06	102.667	1.838	1.867	1.889	1.871	1.889	1.8	1.933	1.929	1.827	1.59	1.552
103:00:06	103	1.847	1.856	1.881	1.859	1.876	1.81	1.934	1.932	1.825	1.586	1.55
103:20:06	103.333	1.847	1.855	1.883	1.859	1.876	1.811	1.934	1.929	1.821	1.582	1.546
103:40:06	103.667	1.846	1.853	1.875	1.855	1.873	1.807	1.933	1.928	1.82	1.579	1.541
104:00:06	104	1.848	1.858	1.885	1.862	1.878	1.81	1.933	1.925	1.822	1.578	1.539
104:20:06	104.333	1.839	1.846	1.87	1.85	1.866	1.804	1.93	1.926	1.814	1.57	1.534
104:40:06	104.667	1.844	1.851	1.874	1.852	1.871	1.804	1.932	1.927	1.814	1.569	1.533
105:00:06	105	1.837	1.849	1.875	1.849	1.868	1.798	1.93	1.919	1.808	1.562	1.528
105:20:06	105.333	1.842	1.853	1.878	1.856	1.873	1.802	1.931	1.927	1.817	1.558	1.522
105:40:06	105.667	1.847	1.855	1.883	1.859	1.877	1.808	1.931	1.93	1.818	1.558	1.524
106:00:06	106	1.836	1.84	1.869	1.845	1.864	1.798	1.931	1.92	1.807	1.55	1.518
106:20:06	106.333	1.841	1.847	1.874	1.85	1.869	1.802	1.932	1.925	1.81	1.548	1.513
106:40:06	106.667	1.838	1.841	1.867	1.846	1.86	1.798	1.932	1.922	1.804	1.546	1.513
107:00:06	107	1.833	1.838	1.868	1.841	1.866	1.791	1.927	1.917	1.798	1.542	1.51
107:20:06	107.333	1.836	1.84	1.868	1.844	1.862	1.794	1.93	1.922	1.798	1.537	1.506
107:40:06	107.667	1.833	1.835	1.861	1.84	1.858	1.791	1.928	1.919	1.796	1.533	1.505
108:00:06	108	1.828	1.832	1.861	1.835	1.86	1.786	1.927	1.919	1.789	1.526	1.499
108:20:06	108.333	1.828	1.828	1.859	1.835	1.86	1.784	1.928	1.917	1.787	1.523	1.495
108:40:06	108.667	1.835	1.837	1.866	1.841	1.863	1.787	1.928	1.922	1.793	1.521	1.494
109:00:06	109	1.828	1.829	1.855	1.834	1.853	1.783	1.925	1.914	1.785	1.516	1.488
109:20:06	109.333	1.823	1.825	1.858	1.831	1.86	1.777	1.924	1.913	1.782	1.514	1.485
109:40:06	109.667	1.831	1.833	1.86	1.839	1.856	1.781	1.926	1.917	1.785	1.511	1.484
110:00:06	110	1.83	1.833	1.862	1.837	1.858	1.78	1.924	1.916	1.782	1.506	1.481
110:20:06	110.333	1.824	1.822	1.85	1.826	1.85	1.778	1.922	1.913	1.78	1.505	1.477
110:40:06	110.667	1.823	1.822	1.851	1.824	1.848	1.776	1.92	1.914	1.776	1.5	1.473
111:00:06	111	1.828	1.829	1.861	1.836	1.855	1.776	1.924	1.913	1.776	1.496	1.47
111:20:06	111.333	1.821	1.818	1.849	1.821	1.846	1.771	1.921	1.911	1.769	1.489	1.466
111:40:06	111.667	1.822	1.816	1.848	1.823	1.845	1.771	1.92	1.914	1.769	1.488	1.463
112:00:06	112	1.824	1.826	1.857	1.829	1.853	1.771	1.921	1.911	1.774	1.487	1.459
112:20:06	112.333	1.824	1.825	1.856	1.827	1.849	1.772	1.922	1.912	1.77	1.48	1.458
112:40:06	112.667	1.84	1.892	1.861	1.865	1.854	1.809	1.921	1.917	1.856	1.486	1.549
113:00:06	113	1.837	1.878	1.854	1.868	1.858	1.805	1.923	1.915	1.852	1.482	1.548
113:20:06	113.333	1.827	1.864	1.844	1.854	1.852	1.795	1.92	1.908	1.838	1.476	1.542
113:40:06	113.667	1.833	1.862	1.847	1.859	1.852	1.799	1.919	1.909	1.837	1.471	1.536
114:00:06	114	1.83	1.86	1.847	1.855	1.848	1.797	1.918	1.912	1.834	1.469	1.533
114:20:06	114.333	1.829	1.858	1.842	1.853	1.849	1.793	1.918	1.911	1.83	1.463	1.528
114:40:06	114.667	1.826	1.86	1.84	1.847	1.848	1.788	1.917	1.908	1.824	1.46	1.524
115:00:06	115	1.826	1.856	1.843	1.85	1.847	1.791	1.916	1.911	1.823	1.456	1.518
115:20:06	115.333	1.826	1.85	1.837	1.841	1.844	1.786	1.917	1.904	1.821	1.451	1.515
115:40:06	115.667	1.82	1.847	1.836	1.839	1.84	1.78	1.916	1.904	1.82	1.451	1.514
116:00:06	116	1.823	1.849	1.84	1.839	1.841	1.782	1.918	1.905	1.821	1.446	1.507
116:20:06	116.333	1.821	1.849	1.839	1.841	1.843	1.782	1.914	1.906	1.818	1.443	1.504
116:40:06	116.667	1.815	1.842	1.832	1.834	1.835	1.774	1.916	1.907	1.811	1.437	1.499
117:00:06	117	1.82	1.853	1.841	1.843	1.844	1.783	1.915	1.905	1.823	1.445	1.502
117:20:06	117.333	1.821	1.855	1.889	1.843	1.842	1.781	1.914	1.908	1.822	1.445	1.503
117:40:06	117.667	1.821	1.855	1.904	1.842	1.896	1.832	1.917	1.91	1.819	1.451	1.506
118:00:06	118	1.817	1.85	1.894	1.84	1.889	1.826	1.911	1.902	1.814	1.445	1.498
118:20:06	118.333	1.816	1.847	1.883	1.832	1.877	1.81	1.914	1.906	1.805	1.441	1.495
118:40:06	118.667	1.814	1.849	1.882	1.836	1.876	1.816	1.915	1.906	1.804	1.438	1.493
119:00:06	119	1.815	1.848	1.885	1.834	1.884	1.819	1.913	1.899	1.807	1.432	1.486
119:20:06	119.333	1.812	1.839	1.877	1.826	1.876	1.807	1.914	1.9	1.796	1.427	1.485
119:40:06	119.667	1.812	1.842	1.891	1.837	1.886	1.817	1.911	1.9	1.804	1.428	1.486
120:00:06	120	1.81	1.841	1.878	1.837	1.87	1.813	1.912	1.896	1.802	1.428	1.485
120:20:06	120.333	1.811	1.842	1.875	1.834	1.869	1.811	1.911	1.897	1.796	1.425	1.482
120:40:06	120.667	1.812	1.842	1.876	1.835	1.871	1.809	1.91	1.901	1.795	1.423	1.478
121:00:06	121	1.81	1.84	1.884	1.858	1.879	1.811	1.912	1.898	1.798	1.42	1.476
121:20:06	121.333	1.811	1.84	1.882	1.861	1.879	1.81	1.912	1.9	1.796	1.421	1.475
121:40:06	121.667	1.804	1.833	1.869	1.851	1.866	1.805	1.91	1.894	1.79	1.417	1.468
122:00:06	122	1.808	1.838	1.883	1.858	1.877	1.807	1.91	1.9	1.791	1.433	1.469
122:20:06	122.333	1.807	1.836	1.881	1.854	1.876	1.804	1.908	1.893	1.789	1.444	1.463
122:40:06	122.667	1.807	1.836	1.881	1.856	1.876	1.804	1.908	1.898	1.789	1.534	1.464
123:00:06	123	1.802	1.826	1.866	1.842	1.862	1.794	1.909	1.896	1.781	1.53	1.462
123:20:06	123.333	1.8	1.817	1.87	1.838	1.865	1.786	1.904	1.895	1.771	1.522	1.455
123:40:06	123.667	1.798	1.817	1.865	1.836	1.862	1.781	1.906	1.894	1.771	1.516	1.451
124:00:06	124	1.79	1.812	1.854	1.828	1.855	1.781	1.908	1.897	1.767	1.51	1.444
124:20:06	124.333	1.799	1.821	1.862	1.832	1.86	1.787	1.904	1.898	1.771	1.509	1.441
124:40:06	124.667	1.799	1.824	1.868	1.837	1.862	1.789	1.906	1.901	1.774	1.505	1.44
125:00:06	125	1.794	1.811	1.857	1.827	1.852	1.778	1.906	1.894	1.764	1.503	1.44
125:20:06	125.333	1.788	1.806	1.855	1.823	1.85	1.775	1.904	1.894	1.759	1.497	1.438
125:40:06	125.667	1.795	1.812	1.855	1.825	1.85	1.776	1.902	1.9	1.763	1.494	1.434
126:00:06	126	1.791	1.801	1.852	1.819	1.849	1.766	1.905	1.892	1.753	1.491	1.429
126:20:06	126.333	1.794	1.814	1.858	1.825	1.853	1.776	1.904	1.901	1.758	1.484	1.427
126:40:06	126.667	1.788	1.807	1.856	1.82	1.85	1.771	1.902	1.895	1.756	1.482	1.42
127:00:06	127	1.794	1.813	1.858	1.824	1.854	1.773	1.903	1.897	1.756	1.48	1.422
127:20:06	127.333	1.789	1.803	1.844	1.816	1.844	1.767	1.903	1.89	1.752	1.477	1.419
127:40:06	127.667	1.786	1.794	1.846	1.81	1.84	1.758	1.904	1.89	1.741	1.469	1.413
128:00:06	128	1.787	1.797	1.843	1.811	1.838	1.76	1.901	1.891	1.745	1.465	1.41
128:20:06	128.333	1.785	1.793	1.837	1.805	1.835	1.755	1.899	1.89	1.737	1.461	1.405
128:40:06	128.667	1.824	1.875	1.852	1.839	1.846	1.814	1.899	1.897	1.751	1.472	1.413
129:00:06	129	1.816	1.856	1.84	1.83	1.832	1.799	1.9	1.894	1.739	1.467	1.408
129:20:06	129.333	1.821	1.866	1.846	1.843	1.84	1.807	1.9	1.899	1.758	1.466	1.408
129:40:06	129.667	1.816	1.854	1.837	1.835	1.836	1.803	1.899	1.889	1.764	1.461	1.404
130:00:06	130	1.819	1.863	1.843	1.84	1.838	1.803	1.898	1.896	1.783	1.459	1.403
130:20:06	130.333	1.813	1.846	1.832	1.824	1.83	1.795	1.9	1.893	1.773	1.455	1.397
130:40:06	130.667	1.816	1.848	1.837	1.832	1.834	1.799	1.897	1.891	1.778	1.458	1.396
131:00:06	131	1.81	1.844	1.833	1.824	1.828	1.793	1.895	1.893	1.771	1.455	1.391
131:20:06	131.333	1.812	1.842	1.832	1.823	1.827	1.792	1.896	1.891	1.768	1.452	1.389
131:40:06	131.667	1.808	1.842	1.831	1.821	1.825	1.79	1.895	1.889	1.762	1.45	1.384
132:00:06	132	1.806	1.837	1.828	1.815	1.823	1.787	1.896	1.888	1.759	1.449	1.383
132:20:06	132.333	1.814	1.848	1.834	1.827	1.83	1.789	1.895	1.889	1.767	1.546	1.401
132:40:06	132.667	1.812	1.845	1.838	1.822	1.824	1.787	1.893	1.892	1.763	1.546	1.399
133:00:06	133	1.807	1.841	1.832	1.821	1.821	1.784	1.895	1.888	1.758	1.539	1.39
133:20:06	133.333	1.796	1.825	1.825	1.804	1.814	1.774	1.894	1.89	1.752	1.534	1.392
133:40:06	133.667	1.801	1.823	1.822	1.8	1.812	1.772	1.895	1.885	1.744	1.529	1.386
134:00:06	134	1.808	1.834	1.832	1.811	1.817	1.775	1.891	1.892	1.748	1.526	1.386
134:20:06	134.333	1.808	1.839	1.864	1.815	1.821	1.778	1.892	1.894	1.751	1.525	1.382
134:40:06	134.667	1.803	1.825	1.86	1.801	1.814	1.772	1.896	1.889	1.743	1.521	1.382
135:00:06	135	1.8	1.819	1.854	1.793	1.809	1.767	1.895	1.887	1.738	1.516	1.379
135:20:06	135.333	1.8	1.813	1.851	1.792	1.806	1.765	1.89	1.886	1.732	1.509	1.371
135:40:06	135.667	1.811	1.832	1.865	1.826	1.817	1.771	1.889	1.889	1.76	1.514	1.376
136:00:06	136	1.804	1.826	1.867	1.843	1.814	1.767	1.89	1.883	1.809	1.512	1.377
136:20:06	136.333	1.803	1.82	1.857	1.835	1.809	1.763	1.889	1.885	1.795	1.508	1.369
136:40:06	136.667	1.8	1.814	1.849	1.824	1.804	1.76	1.887	1.882	1.788	1.502	1.369
137:00:06	137	1.804	1.82	1.861	1.836	1.804	1.759	1.887	1.894	1.806	1.502	1.368
137:20:06	137.333	1.805	1.823	1.865	1.837	1.809	1.761	1.888	1.887	1.807	1.5	1.368
137:40:06	137.667	1.807	1.824	1.869	1.839	1.877	1.764	1.888	1.894	1.811	1.496	1.369
138:00:06	138	1.805	1.817	1.866	1.831	1.877	1.76	1.889	1.888	1.804	1.493	1.364
138:20:06	138.333	1.802	1.817	1.864	1.83	1.875	1.759	1.888	1.89	1.801	1.489	1.363
138:40:06	138.667	1.802	1.813	1.861	1.83	1.874	1.755	1.889	1.889	1.799	1.487	1.356
139:00:06	139	1.799	1.81	1.846	1.82	1.855	1.752	1.891	1.886	1.788	1.484	1.357
139:20:06	139.333	1.795	1.806	1.847	1.818	1.857	1.749	1.888	1.89	1.789	1.481	1.354
139:40:06	139.667	1.798	1.809	1.85	1.821	1.867	1.749	1.888	1.887	1.783	1.477	1.35
140:00:06	140	1.796	1.806	1.844	1.818	1.851	1.746	1.888	1.887	1.779	1.473	1.349
140:20:06	140.333	1.789	1.795	1.842	1.809	1.847	1.742	1.885	1.884	1.772	1.466	1.347
140:40:06	140.667	1.795	1.802	1.84	1.813	1.846	1.741	1.888	1.884	1.774	1.465	1.344
141:00:06	141	1.793	1.797	1.838	1.805	1.842	1.737	1.886	1.883	1.769	1.461	1.342
141:20:06	141.333	1.787	1.788	1.833	1.801	1.836	1.733	1.887	1.877	1.76	1.455	1.339
141:40:06	141.667	1.795	1.799	1.848	1.812	1.854	1.735	1.885	1.88	1.771	1.453	1.336
142:00:06	142	1.794	1.797	1.845	1.811	1.854	1.733	1.885	1.879	1.772	1.453	1.335
142:20:06	142.333	1.798	1.799	1.848	1.813	1.855	1.737	1.884	1.879	1.788	1.459	1.345
142:40:06	142.667	1.794	1.792	1.84	1.804	1.849	1.734	1.884	1.88	1.78	1.455	1.343
143:00:06	143	1.791	1.787	1.833	1.798	1.837	1.727	1.884	1.877	1.77	1.455	1.341
143:20:06	143.333	1.786	1.784	1.829	1.795	1.832	1.724	1.88	1.875	1.769	1.45	1.34
143:40:06	143.667	1.798	1.792	1.841	1.834	1.849	1.727	1.88	1.878	1.828	1.45	1.34
144:00:06	144	1.79	1.783	1.833	1.823	1.838	1.723	1.879	1.878	1.815	1.445	1.335
144:20:06	144.333	1.783	1.777	1.825	1.815	1.829	1.719	1.879	1.882	1.802	1.441	1.332
144:40:06	144.667	1.78	1.773	1.822	1.809	1.829	1.715	1.88	1.872	1.801	1.439	1.329
145:00:06	145	1.792	1.784	1.836	1.825	1.84	1.776	1.879	1.874	1.814	1.438	1.355
145:20:06	145.333	1.791	1.779	1.83	1.823	1.835	1.775	1.878	1.876	1.81	1.431	1.364
145:40:06	145.667	1.788	1.775	1.831	1.818	1.835	1.772	1.876	1.877	1.801	1.429	1.367
146:00:06	146	1.785	1.773	1.823	1.812	1.824	1.769	1.877	1.87	1.796	1.433	1.382
146:20:06	146.333	1.787	1.772	1.824	1.81	1.833	1.769	1.875	1.873	1.794	1.43	1.476
146:40:06	146.667	1.783	1.77	1.827	1.813	1.83	1.765	1.876	1.869	1.795	1.425	1.47
147:00:06	147	1.783	1.768	1.825	1.811	1.829	1.765	1.874	1.868	1.789	1.421	1.466
147:20:06	147.333	1.781	1.765	1.818	1.804	1.825	1.761	1.874	1.867	1.785	1.421	1.464
147:40:06	147.667	1.776	1.759	1.814	1.795	1.818	1.755	1.872	1.867	1.777	1.414	1.46
148:00:06	148	1.779	1.761	1.817	1.8	1.817	1.756	1.873	1.868	1.785	1.415	1.46
148:20:06	148.333	1.777	1.757	1.818	1.796	1.821	1.753	1.87	1.867	1.78	1.41	1.455
148:40:06	148.667	1.779	1.757	1.813	1.798	1.819	1.751	1.87	1.868	1.776	1.407	1.451
149:00:06	149	1.778	1.757	1.816	1.799	1.82	1.75	1.872	1.861	1.774	1.401	1.444
149:20:06	149.333	1.77	1.749	1.805	1.784	1.809	1.744	1.867	1.862	1.765	1.396	1.438
149:40:06	149.667	1.779	1.756	1.814	1.797	1.819	1.745	1.869	1.86	1.776	1.4	1.437
150:00:06	150	1.776	1.752	1.811	1.794	1.817	1.745	1.871	1.861	1.771	1.393	1.431
150:20:06	150.333	1.77	1.746	1.805	1.784	1.813	1.741	1.869	1.864	1.765	1.396	1.434
150:40:06	150.667	1.772	1.747	1.808	1.789	1.81	1.738	1.869	1.862	1.764	1.392	1.428
151:00:06	151	1.766	1.743	1.799	1.78	1.801	1.727	1.868	1.86	1.757	1.39	1.427
151:20:06	151.333	1.763	1.743	1.803	1.779	1.807	1.734	1.866	1.857	1.756	1.389	1.425
151:40:06	151.667	1.765	1.742	1.796	1.777	1.801	1.726	1.866	1.859	1.749	1.386	1.419
152:00:06	152	1.759	1.734	1.794	1.769	1.796	1.719	1.866	1.857	1.744	1.38	1.415
152:20:06	152.333	1.765	1.737	1.801	1.779	1.804	1.727	1.865	1.858	1.753	1.38	1.413
152:40:06	152.667	1.755	1.731	1.791	1.765	1.792	1.715	1.862	1.853	1.74	1.374	1.406
153:00:06	153	1.764	1.736	1.799	1.778	1.803	1.723	1.865	1.854	1.748	1.373	1.407
153:20:06	153.333	1.753	1.726	1.788	1.763	1.791	1.712	1.861	1.853	1.738	1.371	1.403
153:40:06	153.667	1.757	1.732	1.797	1.774	1.798	1.717	1.86	1.853	1.742	1.368	1.398
154:00:06	154	1.753	1.725	1.785	1.761	1.786	1.707	1.86	1.851	1.731	1.365	1.394
154:20:06	154.333	1.755	1.724	1.789	1.766	1.794	1.712	1.862	1.85	1.733	1.362	1.388
154:40:06	154.667	1.762	1.779	1.794	1.768	1.797	1.713	1.859	1.85	1.736	1.362	1.389
155:00:06	155	1.76	1.836	1.794	1.77	1.797	1.713	1.861	1.851	1.737	1.362	1.389
155:20:06	155.333	1.755	1.819	1.787	1.759	1.792	1.709	1.858	1.85	1.73	1.359	1.386
155:40:06	155.667	1.752	1.819	1.786	1.76	1.788	1.707	1.859	1.85	1.726	1.358	1.381
156:00:06	156	1.754	1.824	1.785	1.757	1.787	1.704	1.857	1.846	1.724	1.354	1.378
156:20:06	156.333	1.749	1.825	1.784	1.758	1.787	1.701	1.858	1.851	1.722	1.352	1.375
156:40:06	156.667	1.74	1.803	1.775	1.745	1.776	1.697	1.857	1.846	1.713	1.35	1.372
157:00:06	157	1.74	1.797	1.774	1.745	1.78	1.693	1.857	1.845	1.71	1.346	1.368
157:20:06	157.333	1.743	1.804	1.78	1.747	1.782	1.694	1.855	1.851	1.712	1.347	1.366
157:40:06	157.667	1.742	1.805	1.779	1.749	1.779	1.694	1.855	1.846	1.709	1.345	1.364
158:00:06	158	1.748	1.812	1.783	1.751	1.78	1.712	1.856	1.845	1.713	1.346	1.366
158:20:06	158.333	1.741	1.809	1.808	1.774	1.778	1.75	1.853	1.844	1.706	1.343	1.358
158:40:06	158.667	1.742	1.809	1.809	1.793	1.775	1.755	1.855	1.851	1.704	1.344	1.361
159:00:06	159	1.736	1.799	1.804	1.787	1.773	1.75	1.853	1.843	1.7	1.34	1.355
159:20:06	159.333	1.735	1.796	1.801	1.782	1.77	1.746	1.852	1.844	1.695	1.339	1.353
159:40:06	159.667	1.739	1.803	1.81	1.792	1.773	1.749	1.853	1.842	1.695	1.337	1.352
160:00:06	160	1.728	1.786	1.801	1.775	1.768	1.743	1.851	1.841	1.687	1.331	1.347
160:20:06	160.333	1.73	1.788	1.797	1.775	1.766	1.739	1.852	1.843	1.685	1.333	1.346
160:40:06	160.667	1.723	1.778	1.796	1.772	1.763	1.738	1.852	1.84	1.678	1.327	1.34
161:00:06	161	1.724	1.783	1.793	1.767	1.762	1.736	1.849	1.843	1.678	1.328	1.339
161:20:06	161.333	1.726	1.788	1.797	1.771	1.763	1.73	1.849	1.842	1.675	1.324	1.334
161:40:06	161.667	1.737	1.801	1.807	1.786	1.769	1.747	1.848	1.841	1.689	1.35	1.342
162:00:06	162	1.741	1.793	1.808	1.772	1.761	1.742	1.848	1.841	1.682	1.347	1.339
162:20:06	162.333	1.748	1.794	1.835	1.78	1.761	1.741	1.848	1.838	1.684	1.344	1.355
162:40:06	162.667	1.74	1.791	1.828	1.774	1.76	1.74	1.846	1.836	1.679	1.343	1.357
163:00:06	163	1.742	1.792	1.836	1.776	1.76	1.739	1.848	1.836	1.677	1.341	1.462
163:20:06	163.333	1.73	1.776	1.818	1.763	1.753	1.735	1.845	1.834	1.669	1.336	1.453
163:40:06	163.667	1.728	1.777	1.817	1.762	1.751	1.732	1.845	1.84	1.664	1.336	1.452
164:00:06	164	1.733	1.782	1.819	1.762	1.752	1.728	1.845	1.836	1.663	1.335	1.449
164:20:06	164.333	1.737	1.78	1.819	1.765	1.753	1.728	1.842	1.838	1.66	1.336	1.448
164:40:06	164.667	1.733	1.78	1.823	1.762	1.752	1.73	1.847	1.837	1.662	1.332	1.445
165:00:06	165	1.726	1.764	1.81	1.751	1.747	1.717	1.84	1.827	1.655	1.329	1.441
165:20:06	165.333	1.726	1.774	1.814	1.755	1.746	1.72	1.842	1.834	1.652	1.328	1.434
165:40:06	165.667	1.728	1.773	1.808	1.755	1.745	1.715	1.843	1.834	1.648	1.326	1.433
166:00:06	166	1.725	1.774	1.819	1.757	1.745	1.719	1.841	1.831	1.648	1.323	1.43
166:20:06	166.333	1.717	1.765	1.806	1.748	1.74	1.713	1.839	1.833	1.643	1.323	1.43
166:40:06	166.667	1.717	1.765	1.807	1.749	1.741	1.712	1.84	1.832	1.64	1.319	1.427
167:00:06	167	1.709	1.757	1.798	1.741	1.734	1.707	1.84	1.831	1.635	1.313	1.419
167:20:06	167.333	1.711	1.758	1.796	1.74	1.733	1.703	1.837	1.83	1.631	1.315	1.418
167:40:06	167.667	1.71	1.759	1.8	1.741	1.736	1.704	1.838	1.829	1.63	1.312	1.414
168:00:06	168	1.708	1.752	1.794	1.738	1.733	1.701	1.835	1.825	1.627	1.307	1.409
